# Supplementary material for: High-throughput transcriptomics analysis of equipotent and human relevant mixtures of BPA alternatives reveal additive effects in vitro
Source: Arch Toxicol. 2025 Jun 18;99(9):3707–19. doi: 10.1007/s00204-025-04110-3 (PMC12408750; doi:10.1007/s00204-025-04110-3)
Supplement: Supplementary file 3 — Supplementary file3 (XLSX 161 KB) [file 204_2025_4110_MOESM3_ESM.xlsx]

## Sheet: Sheet1
sample_ID	sample_ID_original	sample_name	well_id	row	column	plate	index	plate_index	pool	chemical	chemical_long_name	concentration	group	technical_control	reference_rna	solvent_control	CAS.RN	IUPAC.Name	Description	I7_Index_ID	index.1	I5_Index_ID	index2	removed_before_pooling	flagged	original_names	NMR	FMR	Ncov5	Nsig80	Gini	dendrogram	NMR_data	FMR_data	Ncov5_data	Nsig80_data	Gini_data	dendrogram_data	Any
S100_pool1	S100_pool1	Mix1_0-5_R2_P2_F_pool1	F-D01	D	1	2	F	2F	1	M1	Mix 1	0.5	m1_0.5	FALSE	FALSE	FALSE	N/A	N/A	D1PlateF	R936	TGGAACGCT	F916	AATTCGGAA	FALSE	FALSE	S100_pool1	PASS	PASS	PASS	PASS	PASS	PASS	1437829	0.9003	0.473972	2766	0.856564	PASS	PASS
S100_pool2	S484_pool2	Mix7_5-25_R2_P6_G_pool2	G-D01	D	1	6	G	6G	2	M7	Mix 7	5.25	m7_5.25	FALSE	FALSE	FALSE	N/A	N/A	D1PlateG	R902	TCCTCAGCC	F940	AATAGGTGC	FALSE	FALSE	S100_pool2	PASS	PASS	PASS	PASS	PASS	PASS	2176314	0.9088	0.505925	2747	0.857165	PASS	PASS
S101_pool1	S101_pool1	Mix1_1_R2_P2_F_pool1	F-E01	E	1	2	F	2F	1	M1	Mix 1	1	m1_1	FALSE	FALSE	FALSE	N/A	N/A	E1PlateF	R936	TGGAACGCT	F927	GACCTTGCT	FALSE	FALSE	S101_pool1	PASS	PASS	PASS	PASS	PASS	PASS	1629009	0.899	0.492433	2894	0.850821	PASS	PASS
S101_pool2	S485_pool2	Mix7_10-5_R2_P6_G_pool2	G-E01	E	1	6	G	6G	2	M7	Mix 7	10.5	m7_10.5	FALSE	FALSE	FALSE	N/A	N/A	E1PlateG	R902	TCCTCAGCC	F941	AACACAATC	FALSE	FALSE	S101_pool2	PASS	PASS	PASS	PASS	PASS	PASS	2495781	0.909	0.50122	2507	0.868367	PASS	PASS
S102_pool1	S102_pool1	Mix1_5_R2_P2_F_pool1	F-F01	F	1	2	F	2F	1	M1	Mix 1	5	m1_5	FALSE	FALSE	FALSE	N/A	N/A	F1PlateF	R936	TGGAACGCT	F934	TGCATCTGC	FALSE	FALSE	S102_pool1	PASS	PASS	PASS	PASS	PASS	PASS	1720047	0.8949	0.478188	2633	0.862669	PASS	PASS
S102_pool2	S486_pool2	Mix7_21_R2_P6_G_pool2	G-F01	F	1	6	G	6G	2	M7	Mix 7	21	m7_21	FALSE	FALSE	FALSE	N/A	N/A	F1PlateG	R902	TCCTCAGCC	F942	TGCCGGTAT	FALSE	FALSE	S102_pool2	PASS	PASS	PASS	PASS	PASS	PASS	2197444	0.9083	0.49159	2580	0.864944	PASS	PASS
S103_pool1	S103_pool1	Mix1_10_R2_P2_F_pool1	F-G01	G	1	2	F	2F	1	M1	Mix 1	10	m1_10	FALSE	FALSE	FALSE	N/A	N/A	G1PlateF	R936	TGGAACGCT	F935	GACGCGTTA	FALSE	FALSE	S103_pool1	PASS	PASS	PASS	PASS	PASS	PASS	1349597	0.9078	0.45511	2617	0.863153	PASS	PASS
S103_pool2	S487_pool2	DMSO_0-1_R25_P6_G_pool2	G-G01	G	1	6	G	6G	2	DMSO	Dimethyl sulfoxide	0	dmso_0_pool2	FALSE	FALSE	TRUE	67-68-5	Dimethyl sulfoxide	G1PlateG	R902	TCCTCAGCC	F943	TAAGTTACG	FALSE	FALSE	S103_pool2	PASS	PASS	PASS	PASS	PASS	PASS	2155848	0.9056	0.495096	2610	0.863659	PASS	PASS
S104_pool1	S104_pool1	Mix1_50_R2_P2_F_pool1	F-H01	H	1	2	F	2F	1	M1	Mix 1	50	m1_50	FALSE	FALSE	FALSE	N/A	N/A	H1PlateF	R936	TGGAACGCT	F936	AGCCTACTT	FALSE	FALSE	S104_pool1	PASS	PASS	PASS	PASS	PASS	PASS	1144662	0.9102	0.442196	2671	0.86079	PASS	PASS
S104_pool2	S488_pool2	DMSO_0-1_R26_P6_G_pool2	G-H01	H	1	6	G	6G	2	DMSO	Dimethyl sulfoxide	0	dmso_0_pool2	FALSE	FALSE	TRUE	67-68-5	Dimethyl sulfoxide	H1PlateG	R902	TCCTCAGCC	F944	AGCTAGACC	FALSE	FALSE	S104_pool2	PASS	PASS	PASS	PASS	PASS	PASS	2645033	0.9121	0.500022	2451	0.871311	PASS	PASS
S105_pool1	S105_pool1	Mix2_0-001_R2_P2_F_pool1	F-A02	A	2	2	F	2F	1	M2	Mix 2	0.001	m2_0.001	FALSE	FALSE	FALSE	N/A	N/A	A2PlateF	R937	ATCGCGACT	F904	CTAATGCAC	FALSE	FALSE	S105_pool1	PASS	PASS	PASS	PASS	PASS	PASS	1103688	0.9065	0.451516	2870	0.852277	PASS	PASS
S105_pool2	S489_pool2	BPAP_0-001_R3_P6_G_pool2	G-A02	A	2	6	G	6G	2	BPAP	Bisphenol AP	0.001	bpap_0.001	FALSE	FALSE	FALSE	1571-75-1	1,1-Bis(4-hydroxyphenyl)-1-phenylethane	A2PlateG	R908	AAGACTCTT	F937	ATGGTTAGA	FALSE	FALSE	S105_pool2	PASS	PASS	PASS	PASS	PASS	PASS	2631602	0.9015	0.499623	2410	0.872523	PASS	PASS
S106_pool1	S106_pool1	Mix2_0-01_R2_P2_F_pool1	F-B02	B	2	2	F	2F	1	M2	Mix 2	0.01	m2_0.01	FALSE	FALSE	FALSE	N/A	N/A	B2PlateF	R937	ATCGCGACT	F906	GATGGTTGT	FALSE	FALSE	S106_pool1	PASS	PASS	PASS	PASS	PASS	PASS	839698	0.9021	0.41792	2664	0.861728	PASS	PASS
S106_pool2	S490_pool2	BPAP_0-01_R3_P6_G_pool2	G-B02	B	2	6	G	6G	2	BPAP	Bisphenol AP	0.01	bpap_0.01	FALSE	FALSE	FALSE	1571-75-1	1,1-Bis(4-hydroxyphenyl)-1-phenylethane	B2PlateG	R908	AAGACTCTT	F938	GCTGCGTAT	FALSE	FALSE	S106_pool2	PASS	PASS	PASS	PASS	PASS	PASS	2631860	0.9102	0.502241	2526	0.86758	PASS	PASS
S107_pool1	S107_pool1	Mix2_0-1_R2_P2_F_pool1	F-C02	C	2	2	F	2F	1	M2	Mix 2	0.1	m2_0.1	FALSE	FALSE	FALSE	N/A	N/A	C2PlateF	R937	ATCGCGACT	F908	AAGGTGTTT	FALSE	FALSE	S107_pool1	PASS	PASS	PASS	PASS	PASS	PASS	1058978	0.9033	0.435495	2636	0.862832	PASS	PASS
S107_pool2	S491_pool2	BPAP_0-1_R3_P6_G_pool2	G-C02	C	2	6	G	6G	2	BPAP	Bisphenol AP	0.1	bpap_0.1	FALSE	FALSE	FALSE	1571-75-1	1,1-Bis(4-hydroxyphenyl)-1-phenylethane	C2PlateG	R908	AAGACTCTT	F939	TGTAACGGC	FALSE	FALSE	S107_pool2	PASS	PASS	PASS	PASS	PASS	PASS	2230672	0.8992	0.473261	2314	0.877861	PASS	PASS
S108_pool1	S108_pool1	Mix2_0-5_R2_P2_F_pool1	F-D02	D	2	2	F	2F	1	M2	Mix 2	0.5	m2_0.5	FALSE	FALSE	FALSE	N/A	N/A	D2PlateF	R937	ATCGCGACT	F916	AATTCGGAA	FALSE	FALSE	S108_pool1	PASS	PASS	PASS	PASS	PASS	PASS	1367798	0.8978	0.46869	2784	0.855856	PASS	PASS
S108_pool2	S492_pool2	BPAP_0-5_R3_P6_G_pool2	G-D02	D	2	6	G	6G	2	BPAP	Bisphenol AP	0.5	bpap_0.5	FALSE	FALSE	FALSE	1571-75-1	1,1-Bis(4-hydroxyphenyl)-1-phenylethane	D2PlateG	R908	AAGACTCTT	F940	AATAGGTGC	FALSE	FALSE	S108_pool2	PASS	PASS	PASS	PASS	PASS	PASS	2039789	0.9034	0.483602	2510	0.868389	PASS	PASS
S109_pool1	S109_pool1	Mix2_1_R2_P2_F_pool1	F-E02	E	2	2	F	2F	1	M2	Mix 2	1	m2_1	FALSE	FALSE	FALSE	N/A	N/A	E2PlateF	R937	ATCGCGACT	F927	GACCTTGCT	FALSE	FALSE	S109_pool1	PASS	PASS	PASS	PASS	PASS	PASS	892223	0.9014	0.422092	2669	0.861543	PASS	PASS
S109_pool2	S493_pool2	BPAP_1_R3_P6_G_pool2	G-E02	E	2	6	G	6G	2	BPAP	Bisphenol AP	1	bpap_1	FALSE	FALSE	FALSE	1571-75-1	1,1-Bis(4-hydroxyphenyl)-1-phenylethane	E2PlateG	R908	AAGACTCTT	F941	AACACAATC	FALSE	FALSE	S109_pool2	PASS	PASS	PASS	PASS	PASS	PASS	2553710	0.8947	0.498469	2454	0.87093	PASS	PASS
S10_pool1	S10_pool1	Mix2_0-01_R1_P2_F_pool1	E-B02	B	2	1	E	1E	1	M2	Mix 2	0.01	m2_0.01	FALSE	FALSE	FALSE	N/A	N/A	B2PlateE	R908	AAGACTCTT	F906	GATGGTTGT	FALSE	FALSE	S10_pool1	PASS	PASS	PASS	PASS	PASS	PASS	2444708	0.8772	0.516043	2671	0.861077	PASS	PASS
S10_pool2	S394_pool2	BPAP_0-01_R1_P5_F_pool2	F-B02	B	2	5	F	5F	2	BPAP	Bisphenol AP	0.01	bpap_0.01	FALSE	FALSE	FALSE	1571-75-1	1,1-Bis(4-hydroxyphenyl)-1-phenylethane	B2PlateF	R937	ATCGCGACT	F906	GATGGTTGT	FALSE	FALSE	S10_pool2	PASS	PASS	PASS	PASS	PASS	PASS	1739261	0.9108	0.471309	2559	0.865851	PASS	PASS
S110_pool1	S110_pool1	Mix2_5_R2_P2_F_pool1	F-F02	F	2	2	F	2F	1	M2	Mix 2	5	m2_5	FALSE	FALSE	FALSE	N/A	N/A	F2PlateF	R937	ATCGCGACT	F934	TGCATCTGC	FALSE	FALSE	S110_pool1	PASS	PASS	PASS	PASS	PASS	PASS	1071821	0.906	0.431722	2581	0.865502	PASS	PASS
S110_pool2	S494_pool2	BPAP_5_R3_P6_G_pool2	G-F02	F	2	6	G	6G	2	BPAP	Bisphenol AP	5	bpap_5	FALSE	FALSE	FALSE	1571-75-1	1,1-Bis(4-hydroxyphenyl)-1-phenylethane	F2PlateG	R908	AAGACTCTT	F942	TGCCGGTAT	FALSE	FALSE	S110_pool2	PASS	PASS	PASS	PASS	PASS	PASS	2059142	0.9056	0.476235	2454	0.870961	PASS	PASS
S111_pool1	S111_pool1	Mix2_10_R2_P2_F_pool1	F-G02	G	2	2	F	2F	1	M2	Mix 2	10	m2_10	FALSE	FALSE	FALSE	N/A	N/A	G2PlateF	R937	ATCGCGACT	F935	GACGCGTTA	FALSE	FALSE	S111_pool1	PASS	PASS	PASS	PASS	PASS	PASS	1166259	0.9025	0.440154	2558	0.865906	PASS	PASS
S111_pool2	S495_pool2	BPAP_10_R3_P6_G_pool2	G-G02	G	2	6	G	6G	2	BPAP	Bisphenol AP	10	bpap_10	FALSE	FALSE	FALSE	1571-75-1	1,1-Bis(4-hydroxyphenyl)-1-phenylethane	G2PlateG	R908	AAGACTCTT	F943	TAAGTTACG	FALSE	FALSE	S111_pool2	PASS	PASS	PASS	PASS	PASS	PASS	2261308	0.906	0.490569	2513	0.868164	PASS	PASS
S112_pool1	S112_pool1	Mix2_50_R2_P2_F_pool1	F-H02	H	2	2	F	2F	1	M2	Mix 2	50	m2_50	FALSE	FALSE	FALSE	N/A	N/A	H2PlateF	R937	ATCGCGACT	F936	AGCCTACTT	FALSE	FALSE	S112_pool1	PASS	PASS	PASS	PASS	PASS	PASS	1165329	0.9003	0.440953	2627	0.862508	PASS	PASS
S112_pool2	S496_pool2	BPAP_50_R3_P6_G_pool2	G-H02	H	2	6	G	6G	2	BPAP	Bisphenol AP	50	bpap_50	FALSE	FALSE	FALSE	1571-75-1	1,1-Bis(4-hydroxyphenyl)-1-phenylethane	H2PlateG	R908	AAGACTCTT	F944	AGCTAGACC	FALSE	FALSE	S112_pool2	PASS	PASS	PASS	PASS	PASS	PASS	2138929	0.9125	0.486398	2560	0.866136	PASS	PASS
S113_pool1	S113_pool1	Mix3_0-001_R2_P2_F_pool1	F-A03	A	3	2	F	2F	1	M3	Mix 3	0.001	m3_0.001	FALSE	FALSE	FALSE	N/A	N/A	A3PlateF	R938	ATTCGAATC	F904	CTAATGCAC	FALSE	FALSE	S113_pool1	PASS	PASS	PASS	PASS	PASS	PASS	952314	0.9116	0.43869	2881	0.851372	PASS	PASS
S113_pool2	S497_pool2	BPS_0-001_R3_P6_G_pool2	G-A03	A	3	6	G	6G	2	BPS	Bisphenol S	0.001	bps_0.001	FALSE	FALSE	FALSE	1980-09-01	4,4'-Sulfonyldiphenol	A3PlateG	R911	GGGTTGTTA	F937	ATGGTTAGA	FALSE	FALSE	S113_pool2	PASS	PASS	PASS	PASS	PASS	PASS	2291502	0.9144	0.514756	2555	0.864315	PASS	PASS
S114_pool1	S114_pool1	Mix3_0-01_R2_P2_F_pool1	F-B03	B	3	2	F	2F	1	M3	Mix 3	0.01	m3_0.01	FALSE	FALSE	FALSE	N/A	N/A	B3PlateF	R938	ATTCGAATC	F906	GATGGTTGT	FALSE	FALSE	S114_pool1	PASS	PASS	PASS	PASS	PASS	PASS	1030351	0.9105	0.44406	2785	0.855898	PASS	PASS
S114_pool2	S498_pool2	BPS_0-01_R3_P6_G_pool2	G-B03	B	3	6	G	6G	2	BPS	Bisphenol S	0.01	bps_0.01	FALSE	FALSE	FALSE	1980-09-01	4,4'-Sulfonyldiphenol	B3PlateG	R911	GGGTTGTTA	F938	GCTGCGTAT	FALSE	FALSE	S114_pool2	PASS	PASS	PASS	PASS	PASS	PASS	2511511	0.9209	0.500067	2531	0.867497	PASS	PASS
S115_pool1	S115_pool1	Mix3_0-1_R2_P2_F_pool1	F-C03	C	3	2	F	2F	1	M3	Mix 3	0.1	m3_0.1	FALSE	FALSE	FALSE	N/A	N/A	C3PlateF	R938	ATTCGAATC	F908	AAGGTGTTT	FALSE	FALSE	S115_pool1	PASS	PASS	PASS	PASS	PASS	PASS	1375970	0.8981	0.4698	2769	0.856376	PASS	PASS
S115_pool2	S499_pool2	BPS_0-1_R3_P6_G_pool2	G-C03	C	3	6	G	6G	2	BPS	Bisphenol S	0.1	bps_0.1	FALSE	FALSE	FALSE	1980-09-01	4,4'-Sulfonyldiphenol	C3PlateG	R911	GGGTTGTTA	F939	TGTAACGGC	FALSE	FALSE	S115_pool2	PASS	PASS	PASS	PASS	PASS	PASS	2345301	0.9135	0.496117	2552	0.865948	PASS	PASS
S116_pool1	S116_pool1	Mix3_0-5_R2_P2_F_pool1	F-D03	D	3	2	F	2F	1	M3	Mix 3	0.5	m3_0.5	FALSE	FALSE	FALSE	N/A	N/A	D3PlateF	R938	ATTCGAATC	F916	AATTCGGAA	FALSE	FALSE	S116_pool1	PASS	PASS	PASS	PASS	PASS	PASS	1136453	0.9065	0.456797	2805	0.854919	PASS	PASS
S116_pool2	S500_pool2	BPS_0-5_R3_P6_G_pool2	G-D03	D	3	6	G	6G	2	BPS	Bisphenol S	0.5	bps_0.5	FALSE	FALSE	FALSE	1980-09-01	4,4'-Sulfonyldiphenol	D3PlateG	R911	GGGTTGTTA	F940	AATAGGTGC	FALSE	FALSE	S116_pool2	PASS	PASS	PASS	PASS	PASS	PASS	1406563	0.9128	0.447033	2468	0.870384	PASS	PASS
S117_pool1	S117_pool1	Mix3_1_R2_P2_F_pool1	F-E03	E	3	2	F	2F	1	M3	Mix 3	1	m3_1	FALSE	FALSE	FALSE	N/A	N/A	E3PlateF	R938	ATTCGAATC	F927	GACCTTGCT	FALSE	FALSE	S117_pool1	PASS	PASS	PASS	PASS	PASS	PASS	1192806	0.9023	0.442684	2589	0.864947	PASS	PASS
S117_pool2	S501_pool2	BPS_1_R3_P6_G_pool2	G-E03	E	3	6	G	6G	2	BPS	Bisphenol S	1	bps_1	FALSE	FALSE	FALSE	1980-09-01	4,4'-Sulfonyldiphenol	E3PlateG	R911	GGGTTGTTA	F941	AACACAATC	FALSE	FALSE	S117_pool2	PASS	PASS	PASS	PASS	PASS	PASS	2396381	0.911	0.490969	2434	0.871617	PASS	PASS
S118_pool1	S118_pool1	Mix3_5_R2_P2_F_pool1	F-F03	F	3	2	F	2F	1	M3	Mix 3	5	m3_5	FALSE	FALSE	FALSE	N/A	N/A	F3PlateF	R938	ATTCGAATC	F934	TGCATCTGC	FALSE	FALSE	S118_pool1	PASS	PASS	PASS	PASS	PASS	PASS	1609608	0.91	0.488661	2844	0.852784	PASS	PASS
S118_pool2	S502_pool2	BPS_5_R3_P6_G_pool2	G-F03	F	3	6	G	6G	2	BPS	Bisphenol S	5	bps_5	FALSE	FALSE	FALSE	1980-09-01	4,4'-Sulfonyldiphenol	F3PlateG	R911	GGGTTGTTA	F942	TGCCGGTAT	FALSE	FALSE	S118_pool2	PASS	PASS	PASS	PASS	PASS	PASS	1579825	0.9074	0.453468	2394	0.873873	PASS	PASS
S119_pool1	S119_pool1	Mix3_10_R2_P2_F_pool1	F-G03	G	3	2	F	2F	1	M3	Mix 3	10	m3_10	FALSE	FALSE	FALSE	N/A	N/A	G3PlateF	R938	ATTCGAATC	F935	GACGCGTTA	FALSE	FALSE	S119_pool1	PASS	PASS	PASS	PASS	PASS	PASS	1173574	0.9006	0.44761	2660	0.861182	PASS	PASS
S119_pool2	S503_pool2	BPS_10_R3_P6_G_pool2	G-G03	G	3	6	G	6G	2	BPS	Bisphenol S	10	bps_10	FALSE	FALSE	FALSE	1980-09-01	4,4'-Sulfonyldiphenol	G3PlateG	R911	GGGTTGTTA	F943	TAAGTTACG	FALSE	FALSE	S119_pool2	PASS	PASS	PASS	PASS	PASS	PASS	1307887	0.907	0.446545	2547	0.866822	PASS	PASS
S11_pool1	S11_pool1	Mix2_0-1_R1_P2_F_pool1	E-C02	C	2	1	E	1E	1	M2	Mix 2	0.1	m2_0.1	FALSE	FALSE	FALSE	N/A	N/A	C2PlateE	R908	AAGACTCTT	F908	AAGGTGTTT	FALSE	FALSE	S11_pool1	PASS	PASS	PASS	PASS	PASS	PASS	2565493	0.8881	0.516221	2569	0.865573	PASS	PASS
S11_pool2	S395_pool2	BPAP_0-1_R1_P5_F_pool2	F-C02	C	2	5	F	5F	2	BPAP	Bisphenol AP	0.1	bpap_0.1	FALSE	FALSE	FALSE	1571-75-1	1,1-Bis(4-hydroxyphenyl)-1-phenylethane	C2PlateF	R937	ATCGCGACT	F908	AAGGTGTTT	FALSE	FALSE	S11_pool2	PASS	PASS	PASS	PASS	PASS	PASS	1305490	0.895	0.443261	2448	0.871928	PASS	PASS
S120_pool1	S120_pool1	Mix3_50_R2_P2_F_pool1	F-H03	H	3	2	F	2F	1	M3	Mix 3	50	m3_50	FALSE	FALSE	FALSE	N/A	N/A	H3PlateF	R938	ATTCGAATC	F936	AGCCTACTT	FALSE	FALSE	S120_pool1	PASS	PASS	PASS	PASS	PASS	PASS	1229803	0.9121	0.458394	2750	0.857191	PASS	PASS
S120_pool2	S504_pool2	BPS_50_R3_P6_G_pool2	G-H03	H	3	6	G	6G	2	BPS	Bisphenol S	50	bps_50	FALSE	FALSE	FALSE	1980-09-01	4,4'-Sulfonyldiphenol	H3PlateG	R911	GGGTTGTTA	F944	AGCTAGACC	FALSE	FALSE	S120_pool2	PASS	PASS	PASS	PASS	PASS	PASS	2024709	0.9115	0.480983	2537	0.866977	PASS	PASS
S121_pool1	S121_pool1	Mix4_0-001_R2_P2_F_pool1	F-A04	A	4	2	F	2F	1	M4	Mix 4	0.001	m4_0.001	FALSE	FALSE	FALSE	N/A	N/A	A4PlateF	R943	TGCTTATTC	F904	CTAATGCAC	FALSE	FALSE	S121_pool1	PASS	PASS	PASS	PASS	PASS	PASS	1027961	0.893	0.439489	2733	0.858222	PASS	PASS
S121_pool2	S505_pool2	24BPF_0-001_R2_P6_G_pool2	G-A04	A	4	6	G	6G	2	24-BPF	2,4'-Bisphenol F	0.001	24bpf_0.001	FALSE	FALSE	FALSE	2467-03-0	2,4'-Dihydroxydiphenylmethane	A4PlateG	R912	GAACTGTAT	F937	ATGGTTAGA	FALSE	FALSE	S121_pool2	PASS	PASS	PASS	PASS	PASS	PASS	1789950	0.9006	0.471664	2551	0.866993	PASS	PASS
S122_pool1	S122_pool1	Mix4_0-01_R2_P2_F_pool1	F-B04	B	4	2	F	2F	1	M4	Mix 4	0.01	m4_0.01	FALSE	FALSE	FALSE	N/A	N/A	B4PlateF	R943	TGCTTATTC	F906	GATGGTTGT	FALSE	FALSE	S122_pool1	PASS	PASS	PASS	PASS	PASS	FAIL	659721	0.8179	0.387831	2641	0.864998	FAIL	FAIL
S122_pool2	S506_pool2	24BPF_0-01_R2_P6_G_pool2	G-B04	B	4	6	G	6G	2	24-BPF	2,4'-Bisphenol F	0.01	24bpf_0.01	FALSE	FALSE	FALSE	2467-03-0	2,4'-Dihydroxydiphenylmethane	B4PlateG	R912	GAACTGTAT	F938	GCTGCGTAT	FALSE	FALSE	S122_pool2	PASS	PASS	PASS	PASS	PASS	PASS	1838609	0.9061	0.465983	2406	0.873247	PASS	PASS
S123_pool1	S123_pool1	Mix4_0-1_R2_P2_F_pool1	F-C04	C	4	2	F	2F	1	M4	Mix 4	0.1	m4_0.1	FALSE	FALSE	FALSE	N/A	N/A	C4PlateF	R943	TGCTTATTC	F908	AAGGTGTTT	FALSE	FALSE	S123_pool1	PASS	PASS	PASS	PASS	PASS	PASS	1451381	0.8887	0.471176	2744	0.857866	PASS	PASS
S123_pool2	S507_pool2	24BPF_0-1_R2_P6_G_pool2	G-C04	C	4	6	G	6G	2	24-BPF	2,4'-Bisphenol F	0.1	24bpf_0.1	FALSE	FALSE	FALSE	2467-03-0	2,4'-Dihydroxydiphenylmethane	C4PlateG	R912	GAACTGTAT	F939	TGTAACGGC	FALSE	FALSE	S123_pool2	PASS	PASS	PASS	PASS	PASS	PASS	1776989	0.9065	0.455421	2286	0.878784	PASS	PASS
S124_pool1	S124_pool1	Mix4_0-5_R2_P2_F_pool1	F-D04	D	4	2	F	2F	1	M4	Mix 4	0.5	m4_0.5	FALSE	FALSE	FALSE	N/A	N/A	D4PlateF	R943	TGCTTATTC	F916	AATTCGGAA	FALSE	FALSE	S124_pool1	PASS	PASS	PASS	PASS	PASS	PASS	1230694	0.8991	0.449208	2621	0.864046	PASS	PASS
S124_pool2	S508_pool2	24BPF_0-5_R2_P6_G_pool2	G-D04	D	4	6	G	6G	2	24-BPF	2,4'-Bisphenol F	0.5	24bpf_0.5	FALSE	FALSE	FALSE	2467-03-0	2,4'-Dihydroxydiphenylmethane	D4PlateG	R912	GAACTGTAT	F940	AATAGGTGC	FALSE	FALSE	S124_pool2	PASS	PASS	PASS	PASS	PASS	PASS	1818116	0.8929	0.461368	2387	0.874146	PASS	PASS
S125_pool1	S125_pool1	Mix4_1_R2_P2_F_pool1	F-E04	E	4	2	F	2F	1	M4	Mix 4	1	m4_1	FALSE	FALSE	FALSE	N/A	N/A	E4PlateF	R943	TGCTTATTC	F927	GACCTTGCT	FALSE	FALSE	S125_pool1	PASS	PASS	PASS	PASS	PASS	PASS	1413620	0.9052	0.481338	2944	0.848652	PASS	PASS
S125_pool2	S509_pool2	24BPF_1_R2_P6_G_pool2	G-E04	E	4	6	G	6G	2	24-BPF	2,4'-Bisphenol F	1	24bpf_1	FALSE	FALSE	FALSE	2467-03-0	2,4'-Dihydroxydiphenylmethane	E4PlateG	R912	GAACTGTAT	F941	AACACAATC	FALSE	FALSE	S125_pool2	PASS	PASS	PASS	PASS	PASS	PASS	2371385	0.9088	0.471753	2227	0.881376	PASS	PASS
S126_pool1	S126_pool1	Mix4_5_R2_P2_F_pool1	F-F04	F	4	2	F	2F	1	M4	Mix 4	5	m4_5	FALSE	FALSE	FALSE	N/A	N/A	F4PlateF	R943	TGCTTATTC	F934	TGCATCTGC	FALSE	FALSE	S126_pool1	PASS	PASS	PASS	PASS	PASS	PASS	1641799	0.9027	0.491102	2915	0.849705	PASS	PASS
S126_pool2	S510_pool2	24BPF_5_R2_P6_G_pool2	G-F04	F	4	6	G	6G	2	24-BPF	2,4'-Bisphenol F	5	24bpf_5	FALSE	FALSE	FALSE	2467-03-0	2,4'-Dihydroxydiphenylmethane	F4PlateG	R912	GAACTGTAT	F942	TGCCGGTAT	FALSE	FALSE	S126_pool2	PASS	PASS	PASS	PASS	PASS	PASS	1819017	0.9048	0.464519	2424	0.872036	PASS	PASS
S127_pool1	S127_pool1	Mix4_10_R2_P2_F_pool1	F-G04	G	4	2	F	2F	1	M4	Mix 4	10	m4_10	FALSE	FALSE	FALSE	N/A	N/A	G4PlateF	R943	TGCTTATTC	F935	GACGCGTTA	FALSE	FALSE	S127_pool1	PASS	PASS	PASS	PASS	PASS	PASS	910719	0.8928	0.420716	2622	0.863169	PASS	PASS
S127_pool2	S511_pool2	24BPF_10_R2_P6_G_pool2	G-G04	G	4	6	G	6G	2	24-BPF	2,4'-Bisphenol F	10	24bpf_10	FALSE	FALSE	FALSE	2467-03-0	2,4'-Dihydroxydiphenylmethane	G4PlateG	R912	GAACTGTAT	F943	TAAGTTACG	FALSE	FALSE	S127_pool2	PASS	PASS	PASS	PASS	PASS	PASS	1750532	0.9057	0.46909	2439	0.87106	PASS	PASS
S128_pool1	S128_pool1	Mix4_50_R2_P2_F_pool1	F-H04	H	4	2	F	2F	1	M4	Mix 4	50	m4_50	FALSE	FALSE	FALSE	N/A	N/A	H4PlateF	R943	TGCTTATTC	F936	AGCCTACTT	FALSE	FALSE	S128_pool1	PASS	PASS	PASS	PASS	PASS	PASS	1208699	0.8976	0.449163	2653	0.861681	PASS	PASS
S128_pool2	S512_pool2	24BPF_50_R2_P6_G_pool2	G-H04	H	4	6	G	6G	2	24-BPF	2,4'-Bisphenol F	50	24bpf_50	FALSE	FALSE	FALSE	2467-03-0	2,4'-Dihydroxydiphenylmethane	H4PlateG	R912	GAACTGTAT	F944	AGCTAGACC	FALSE	FALSE	S128_pool2	PASS	PASS	PASS	PASS	PASS	PASS	1916624	0.9045	0.467803	2512	0.868334	PASS	PASS
S129_pool1	S129_pool1	E2_0-1_R2_P2_F_pool1	F-A05	A	5	2	F	2F	1	E2	17B-Estradiol	0.1	e2_0.1	FALSE	FALSE	FALSE	50-28-2	17B-Estradiol	A5PlateF	R945	TCAGCTAAT	F904	CTAATGCAC	FALSE	FALSE	S129_pool1	PASS	PASS	PASS	PASS	PASS	PASS	1156180	0.8982	0.452803	2802	0.855018	PASS	PASS
S129_pool2	S513_pool2	DMSO_0-1_R27_P6_G_pool2	G-A05	A	5	6	G	6G	2	DMSO	Dimethyl sulfoxide	0	dmso_0_pool2	FALSE	FALSE	TRUE	67-68-5	Dimethyl sulfoxide	A5PlateG	R913	GTTTATACT	F937	ATGGTTAGA	FALSE	FALSE	S129_pool2	PASS	PASS	PASS	PASS	PASS	PASS	1776944	0.9065	0.454178	2282	0.878893	PASS	PASS
S12_pool1	S12_pool1	Mix2_0-5_R1_P2_F_pool1	E-D02	D	2	1	E	1E	1	M2	Mix 2	0.5	m2_0.5	FALSE	FALSE	FALSE	N/A	N/A	D2PlateE	R908	AAGACTCTT	F916	AATTCGGAA	FALSE	FALSE	S12_pool1	PASS	PASS	PASS	PASS	PASS	PASS	3236296	0.9134	0.555452	3051	0.843383	PASS	PASS
S12_pool2	S396_pool2	BPAP_0-5_R1_P5_F_pool2	F-D02	D	2	5	F	5F	2	BPAP	Bisphenol AP	0.5	bpap_0.5	FALSE	FALSE	FALSE	1571-75-1	1,1-Bis(4-hydroxyphenyl)-1-phenylethane	D2PlateF	R937	ATCGCGACT	F916	AATTCGGAA	FALSE	FALSE	S12_pool2	PASS	PASS	PASS	PASS	PASS	PASS	1856162	0.8989	0.481028	2554	0.865863	PASS	PASS
S130_pool1	S130_pool1	E2_1_R2_P2_F_pool1	F-B05	B	5	2	F	2F	1	E2	17B-Estradiol	1	e2_1	FALSE	FALSE	FALSE	50-28-2	17B-Estradiol	B5PlateF	R945	TCAGCTAAT	F906	GATGGTTGT	FALSE	FALSE	S130_pool1	PASS	PASS	PASS	PASS	PASS	PASS	1139534	0.9081	0.442285	2660	0.861835	PASS	PASS
S130_pool2	S514_pool2	DMSO_0-1_R28_P6_G_pool2	G-B05	B	5	6	G	6G	2	DMSO	Dimethyl sulfoxide	0	dmso_0_pool2	FALSE	FALSE	TRUE	67-68-5	Dimethyl sulfoxide	B5PlateG	R913	GTTTATACT	F938	GCTGCGTAT	FALSE	FALSE	S130_pool2	PASS	PASS	PASS	PASS	PASS	PASS	1786755	0.9065	0.457862	2356	0.875532	PASS	PASS
S131_pool1	S131_pool1	DMSO_0-1_R5_P2_F_pool1	F-C05	C	5	2	F	2F	1	DMSO	Dimethyl sulfoxide	0	dmso_0_pool1	FALSE	FALSE	TRUE	67-68-5	Dimethyl sulfoxide	C5PlateF	R945	TCAGCTAAT	F908	AAGGTGTTT	FALSE	FALSE	S131_pool1	PASS	PASS	PASS	PASS	PASS	PASS	1595227	0.8977	0.470022	2582	0.864897	PASS	PASS
S131_pool2	S515_pool2	DMSO_0-1_R29_P6_G_pool2	G-C05	C	5	6	G	6G	2	DMSO	Dimethyl sulfoxide	0	dmso_0_pool2	FALSE	FALSE	TRUE	67-68-5	Dimethyl sulfoxide	C5PlateG	R913	GTTTATACT	F939	TGTAACGGC	FALSE	FALSE	S131_pool2	PASS	PASS	PASS	PASS	PASS	PASS	1669560	0.9107	0.451959	2355	0.875705	PASS	PASS
S132_pool1	S132_pool1	DMSO_0-1_R6_P2_F_pool1	F-D05	D	5	2	F	2F	1	DMSO	Dimethyl sulfoxide	0	dmso_0_pool1	FALSE	FALSE	TRUE	67-68-5	Dimethyl sulfoxide	D5PlateF	R945	TCAGCTAAT	F916	AATTCGGAA	FALSE	FALSE	S132_pool1	PASS	PASS	PASS	PASS	PASS	PASS	1289952	0.8926	0.455909	2703	0.860275	PASS	PASS
S132_pool2	S516_pool2	DMSO_0-1_R30_P6_G_pool2	G-D05	D	5	6	G	6G	2	DMSO	Dimethyl sulfoxide	0	dmso_0_pool2	FALSE	FALSE	TRUE	67-68-5	Dimethyl sulfoxide	D5PlateG	R913	GTTTATACT	F940	AATAGGTGC	FALSE	FALSE	S132_pool2	PASS	PASS	PASS	PASS	PASS	PASS	1394037	0.9	0.430524	2294	0.879514	PASS	PASS
S133_pool1	S133_pool1	DMSO_0-1_R7_P2_F_pool1	F-E05	E	5	2	F	2F	1	DMSO	Dimethyl sulfoxide	0	dmso_0_pool1	FALSE	FALSE	TRUE	67-68-5	Dimethyl sulfoxide	E5PlateF	R945	TCAGCTAAT	F927	GACCTTGCT	FALSE	FALSE	S133_pool1	PASS	PASS	PASS	PASS	PASS	PASS	1077346	0.8826	0.434607	2599	0.864255	PASS	PASS
S133_pool2	S517_pool2	DMSO_0-1_R31_P6_G_pool2	G-E05	E	5	6	G	6G	2	DMSO	Dimethyl sulfoxide	0	dmso_0_pool2	FALSE	FALSE	TRUE	67-68-5	Dimethyl sulfoxide	E5PlateG	R913	GTTTATACT	F941	AACACAATC	FALSE	FALSE	S133_pool2	PASS	PASS	PASS	PASS	PASS	PASS	1940277	0.8951	0.450983	2195	0.88333	PASS	PASS
S134_pool1	S134_pool1	DMSO_0-1_R8_P2_F_pool1	F-F05	F	5	2	F	2F	1	DMSO	Dimethyl sulfoxide	0	dmso_0_pool1	FALSE	FALSE	TRUE	67-68-5	Dimethyl sulfoxide	F5PlateF	R945	TCAGCTAAT	F934	TGCATCTGC	FALSE	FALSE	S134_pool1	PASS	PASS	PASS	PASS	PASS	PASS	1524729	0.8953	0.455643	2419	0.871899	PASS	PASS
S134_pool2	S518_pool2	DMSO_0-1_R32_P6_G_pool2	G-F05	F	5	6	G	6G	2	DMSO	Dimethyl sulfoxide	0	dmso_0_pool2	FALSE	FALSE	TRUE	67-68-5	Dimethyl sulfoxide	F5PlateG	R913	GTTTATACT	F942	TGCCGGTAT	FALSE	FALSE	S134_pool2	PASS	PASS	PASS	PASS	PASS	PASS	1694228	0.906	0.44548	2259	0.879906	PASS	PASS
S135_pool1	S135_pool1	NC_R3_P2_F_pool1	F-G05	G	5	2	F	2F	1	lysis_buffer	No cells; 1X Lysis buffer	0	lysis_buffer	TRUE	FALSE	FALSE	N/A	N/A	G5PlateF	R945	TCAGCTAAT	F935	GACGCGTTA	FALSE	FALSE	S135_pool1	FAIL	FAIL	FAIL	PASS	PASS	FAIL	30612	0.0592	0.0786402	2620	0.871962	FAIL	FAIL
S135_pool2	S519_pool2	NC_R11_P6_G_pool2	G-G05	G	5	6	G	6G	2	lysis_buffer	No cells; 1X Lysis buffer	0	lysis_buffer	TRUE	FALSE	FALSE	N/A	N/A	G5PlateG	R913	GTTTATACT	F943	TAAGTTACG	FALSE	FALSE	S135_pool2	FAIL	FAIL	FAIL	PASS	PASS	FAIL	14566	0.0873	0.0358141	2138	0.897559	FAIL	FAIL
S136_pool1	S136_pool1	NC_R4_P2_F_pool1	F-H05	H	5	2	F	2F	1	lysis_buffer	No cells; 1X Lysis buffer	0	lysis_buffer	TRUE	FALSE	FALSE	N/A	N/A	H5PlateF	R945	TCAGCTAAT	F936	AGCCTACTT	FALSE	FALSE	S136_pool1	FAIL	FAIL	FAIL	PASS	PASS	FAIL	39039	0.0647	0.100342	2748	0.863794	FAIL	FAIL
S136_pool2	S520_pool2	NC_R12_P6_G_pool2	G-H05	H	5	6	G	6G	2	lysis_buffer	No cells; 1X Lysis buffer	0	lysis_buffer	TRUE	FALSE	FALSE	N/A	N/A	H5PlateG	R913	GTTTATACT	F944	AGCTAGACC	FALSE	FALSE	S136_pool2	FAIL	FAIL	FAIL	PASS	PASS	FAIL	16633	0.0655	0.0430036	2127	0.89773	FAIL	FAIL
S137_pool1	S137_pool1	Mix5_0-001_R2_P2_F_pool1	F-A06	A	6	2	F	2F	1	M5	Mix 5	0.001	m5_0.001	FALSE	FALSE	FALSE	N/A	N/A	A6PlateF	R946	TGATTAAGC	F904	CTAATGCAC	FALSE	FALSE	S137_pool1	PASS	PASS	PASS	PASS	PASS	PASS	1276896	0.9121	0.459193	2731	0.858121	PASS	PASS
S137_pool2	S521_pool2	P201_0-001_R2_P6_G_pool2	G-A06	A	6	6	G	6G	2	P201	Pergafast201	0.001	p201_0.001	FALSE	FALSE	FALSE	232938-43-1	4-Methyl-N-[[[3-[[(4-methylphenyl)sulfonyl]oxy]phenyl]amino]carbonyl]benzenesulfonamide	A6PlateG	R919	ACTCATGTA	F937	ATGGTTAGA	FALSE	FALSE	S137_pool2	PASS	PASS	PASS	PASS	PASS	PASS	2469192	0.9089	0.48591	2369	0.874779	PASS	PASS
S138_pool1	S138_pool1	Mix5_0-01_R2_P2_F_pool1	F-B06	B	6	2	F	2F	1	M5	Mix 5	0.01	m5_0.01	FALSE	FALSE	FALSE	N/A	N/A	B6PlateF	R946	TGATTAAGC	F906	GATGGTTGT	FALSE	FALSE	S138_pool1	PASS	PASS	PASS	PASS	PASS	PASS	1143953	0.9028	0.421781	2375	0.875194	PASS	PASS
S138_pool2	S522_pool2	P201_0-01_R2_P6_G_pool2	G-B06	B	6	6	G	6G	2	P201	Pergafast201	0.01	p201_0.01	FALSE	FALSE	FALSE	232938-43-1	4-Methyl-N-[[[3-[[(4-methylphenyl)sulfonyl]oxy]phenyl]amino]carbonyl]benzenesulfonamide	B6PlateG	R919	ACTCATGTA	F938	GCTGCGTAT	FALSE	FALSE	S138_pool2	PASS	PASS	PASS	PASS	PASS	PASS	2414509	0.9091	0.476767	2269	0.879516	PASS	PASS
S139_pool1	S139_pool1	Mix5_0-1_R2_P2_F_pool1	F-C06	C	6	2	F	2F	1	M5	Mix 5	0.1	m5_0.1	FALSE	FALSE	FALSE	N/A	N/A	C6PlateF	R946	TGATTAAGC	F908	AAGGTGTTT	FALSE	FALSE	S139_pool1	PASS	PASS	PASS	PASS	PASS	PASS	1437499	0.8945	0.470244	2747	0.857664	PASS	PASS
S139_pool2	S523_pool2	P201_0-1_R2_P6_G_pool2	G-C06	C	6	6	G	6G	2	P201	Pergafast201	0.1	p201_0.1	FALSE	FALSE	FALSE	232938-43-1	4-Methyl-N-[[[3-[[(4-methylphenyl)sulfonyl]oxy]phenyl]amino]carbonyl]benzenesulfonamide	C6PlateG	R919	ACTCATGTA	F939	TGTAACGGC	FALSE	FALSE	S139_pool2	PASS	PASS	PASS	PASS	PASS	PASS	2175873	0.9106	0.484578	2471	0.869801	PASS	PASS
S13_pool1	S13_pool1	Mix2_1_R1_P2_F_pool1	E-E02	E	2	1	E	1E	1	M2	Mix 2	1	m2_1	FALSE	FALSE	FALSE	N/A	N/A	E2PlateE	R908	AAGACTCTT	F927	GACCTTGCT	FALSE	FALSE	S13_pool1	PASS	PASS	PASS	PASS	PASS	PASS	1930969	0.8794	0.472596	2389	0.87404	PASS	PASS
S13_pool2	S397_pool2	BPAP_1_R1_P5_F_pool2	F-E02	E	2	5	F	5F	2	BPAP	Bisphenol AP	1	bpap_1	FALSE	FALSE	FALSE	1571-75-1	1,1-Bis(4-hydroxyphenyl)-1-phenylethane	E2PlateF	R937	ATCGCGACT	F927	GACCTTGCT	FALSE	FALSE	S13_pool2	PASS	PASS	PASS	PASS	PASS	PASS	1719005	0.902	0.469223	2487	0.869412	PASS	PASS
S140_pool1	S140_pool1	Mix5_0-5_R2_P2_F_pool1	F-D06	D	6	2	F	2F	1	M5	Mix 5	0.5	m5_0.5	FALSE	FALSE	FALSE	N/A	N/A	D6PlateF	R946	TGATTAAGC	F916	AATTCGGAA	FALSE	FALSE	S140_pool1	PASS	PASS	PASS	PASS	PASS	PASS	1343875	0.9005	0.436959	2420	0.872926	PASS	PASS
S140_pool2	S524_pool2	P201_0-5_R2_P6_G_pool2	G-D06	D	6	6	G	6G	2	P201	Pergafast201	0.5	p201_0.5	FALSE	FALSE	FALSE	232938-43-1	4-Methyl-N-[[[3-[[(4-methylphenyl)sulfonyl]oxy]phenyl]amino]carbonyl]benzenesulfonamide	D6PlateG	R919	ACTCATGTA	F940	AATAGGTGC	FALSE	FALSE	S140_pool2	PASS	PASS	PASS	PASS	PASS	PASS	1571912	0.9004	0.440909	2245	0.881846	PASS	PASS
S141_pool1	S141_pool1	Mix5_1_R2_P2_F_pool1	F-E06	E	6	2	F	2F	1	M5	Mix 5	1	m5_1	FALSE	FALSE	FALSE	N/A	N/A	E6PlateF	R946	TGATTAAGC	F927	GACCTTGCT	FALSE	FALSE	S141_pool1	PASS	PASS	PASS	PASS	PASS	PASS	1392303	0.8948	0.473217	2900	0.850485	PASS	PASS
S141_pool2	S525_pool2	P201_1_R2_P6_G_pool2	G-E06	E	6	6	G	6G	2	P201	Pergafast201	1	p201_1	FALSE	FALSE	FALSE	232938-43-1	4-Methyl-N-[[[3-[[(4-methylphenyl)sulfonyl]oxy]phenyl]amino]carbonyl]benzenesulfonamide	E6PlateG	R919	ACTCATGTA	F941	AACACAATC	FALSE	FALSE	S141_pool2	PASS	PASS	PASS	PASS	PASS	PASS	2707975	0.9042	0.46838	2067	0.888821	PASS	PASS
S142_pool1	S142_pool1	Mix5_5_R2_P2_F_pool1	F-F06	F	6	2	F	2F	1	M5	Mix 5	5	m5_5	FALSE	FALSE	FALSE	N/A	N/A	F6PlateF	R946	TGATTAAGC	F934	TGCATCTGC	FALSE	FALSE	S142_pool1	PASS	PASS	PASS	PASS	PASS	FAIL	1150071	0.847	0.437802	2580	0.866077	FAIL	FAIL
S142_pool2	S526_pool2	P201_5_R2_P6_G_pool2	G-F06	F	6	6	G	6G	2	P201	Pergafast201	5	p201_5	FALSE	FALSE	FALSE	232938-43-1	4-Methyl-N-[[[3-[[(4-methylphenyl)sulfonyl]oxy]phenyl]amino]carbonyl]benzenesulfonamide	F6PlateG	R919	ACTCATGTA	F942	TGCCGGTAT	FALSE	FALSE	S142_pool2	PASS	PASS	PASS	PASS	PASS	PASS	1960734	0.8969	0.463942	2355	0.875386	PASS	PASS
S143_pool1	S143_pool1	Mix5_10_R2_P2_F_pool1	F-G06	G	6	2	F	2F	1	M5	Mix 5	10	m5_10	FALSE	FALSE	FALSE	N/A	N/A	G6PlateF	R946	TGATTAAGC	F935	GACGCGTTA	FALSE	FALSE	S143_pool1	PASS	PASS	PASS	PASS	PASS	PASS	1158544	0.8931	0.442018	2612	0.863429	PASS	PASS
S143_pool2	S527_pool2	P201_10_R2_P6_G_pool2	G-G06	G	6	6	G	6G	2	P201	Pergafast201	10	p201_10	FALSE	FALSE	FALSE	232938-43-1	4-Methyl-N-[[[3-[[(4-methylphenyl)sulfonyl]oxy]phenyl]amino]carbonyl]benzenesulfonamide	G6PlateG	R919	ACTCATGTA	F943	TAAGTTACG	FALSE	FALSE	S143_pool2	PASS	PASS	PASS	PASS	PASS	PASS	2157928	0.9044	0.458483	2174	0.883874	PASS	PASS
S144_pool1	S144_pool1	Mix5_50_R2_P2_F_pool1	F-H06	H	6	2	F	2F	1	M5	Mix 5	50	m5_50	FALSE	FALSE	FALSE	N/A	N/A	H6PlateF	R946	TGATTAAGC	F936	AGCCTACTT	FALSE	FALSE	S144_pool1	PASS	PASS	PASS	PASS	PASS	FAIL	1035177	0.8635	0.406826	2198	0.883782	FAIL	FAIL
S144_pool2	S528_pool2	P201_50_R2_P6_G_pool2	G-H06	H	6	6	G	6G	2	P201	Pergafast201	50	p201_50	FALSE	FALSE	FALSE	232938-43-1	4-Methyl-N-[[[3-[[(4-methylphenyl)sulfonyl]oxy]phenyl]amino]carbonyl]benzenesulfonamide	H6PlateG	R919	ACTCATGTA	F944	AGCTAGACC	FALSE	FALSE	S144_pool2	PASS	PASS	PASS	PASS	PASS	PASS	2044861	0.9035	0.450894	2121	0.886451	PASS	PASS
S145_pool1	S145_pool1	Mix6_0-001_R2_P2_F_pool1	F-A07	A	7	2	F	2F	1	M6	Mix 6	0.001	m6_0.001	FALSE	FALSE	FALSE	N/A	N/A	A7PlateF	R951	ATTGGTTGC	F904	CTAATGCAC	FALSE	FALSE	S145_pool1	PASS	PASS	PASS	PASS	PASS	PASS	1299651	0.9142	0.477921	2992	0.846267	PASS	PASS
S145_pool2	S529_pool2	24BPS_0-001_R2_P6_G_pool2	G-A07	A	7	6	G	6G	2	24-BPS	2,4'-Bisphenol S	0.001	24bps_0.001	FALSE	FALSE	FALSE	5397-34-2	2,4'-Dihydroxydiphenyl sulfone	A7PlateG	R920	ATTCGCTCT	F937	ATGGTTAGA	FALSE	FALSE	S145_pool2	PASS	PASS	PASS	PASS	PASS	PASS	1634919	0.9081	0.455421	2452	0.871707	PASS	PASS
S146_pool1	S146_pool1	Mix6_0-01_R2_P2_F_pool1	F-B07	B	7	2	F	2F	1	M6	Mix 6	0.01	m6_0.01	FALSE	FALSE	FALSE	N/A	N/A	B7PlateF	R951	ATTGGTTGC	F906	GATGGTTGT	FALSE	FALSE	S146_pool1	PASS	PASS	PASS	PASS	PASS	PASS	977303	0.9069	0.423557	2556	0.866271	PASS	PASS
S146_pool2	S530_pool2	24BPS_0-01_R2_P6_G_pool2	G-B07	B	7	6	G	6G	2	24-BPS	2,4'-Bisphenol S	0.01	24bps_0.01	FALSE	FALSE	FALSE	5397-34-2	2,4'-Dihydroxydiphenyl sulfone	B7PlateG	R920	ATTCGCTCT	F938	GCTGCGTAT	FALSE	FALSE	S146_pool2	PASS	PASS	PASS	PASS	PASS	PASS	1821391	0.9052	0.469134	2492	0.869898	PASS	PASS
S147_pool1	S147_pool1	Mix6_0-1_R2_P2_F_pool1	F-C07	C	7	2	F	2F	1	M6	Mix 6	0.1	m6_0.1	FALSE	FALSE	FALSE	N/A	N/A	C7PlateF	R951	ATTGGTTGC	F908	AAGGTGTTT	FALSE	FALSE	S147_pool1	PASS	PASS	PASS	PASS	PASS	PASS	1090834	0.8824	0.44224	2721	0.858796	PASS	PASS
S147_pool2	S531_pool2	24BPS_0-1_R2_P6_G_pool2	G-C07	C	7	6	G	6G	2	24-BPS	2,4'-Bisphenol S	0.1	24bps_0.1	FALSE	FALSE	FALSE	5397-34-2	2,4'-Dihydroxydiphenyl sulfone	C7PlateG	R920	ATTCGCTCT	F939	TGTAACGGC	FALSE	FALSE	S147_pool2	PASS	PASS	PASS	PASS	PASS	PASS	1577251	0.8778	0.476501	2751	0.857504	PASS	PASS
S148_pool1	S148_pool1	Mix6_0-5_R2_P2_F_pool1	F-D07	D	7	2	F	2F	1	M6	Mix 6	0.5	m6_0.5	FALSE	FALSE	FALSE	N/A	N/A	D7PlateF	R951	ATTGGTTGC	F916	AATTCGGAA	FALSE	FALSE	S148_pool1	PASS	PASS	PASS	PASS	PASS	PASS	1101564	0.8813	0.438246	2639	0.862167	PASS	PASS
S148_pool2	S532_pool2	24BPS_0-5_R2_P6_G_pool2	G-D07	D	7	6	G	6G	2	24-BPS	2,4'-Bisphenol S	0.5	24bps_0.5	FALSE	FALSE	FALSE	5397-34-2	2,4'-Dihydroxydiphenyl sulfone	D7PlateG	R920	ATTCGCTCT	F940	AATAGGTGC	FALSE	FALSE	S148_pool2	PASS	PASS	PASS	PASS	PASS	PASS	2084813	0.9071	0.482803	2506	0.868568	PASS	PASS
S149_pool1	S149_pool1	Mix6_1_R2_P2_F_pool1	F-E07	E	7	2	F	2F	1	M6	Mix 6	1	m6_1	FALSE	FALSE	FALSE	N/A	N/A	E7PlateF	R951	ATTGGTTGC	F927	GACCTTGCT	FALSE	FALSE	S149_pool1	PASS	PASS	PASS	PASS	PASS	PASS	1235625	0.8612	0.447033	2628	0.86294	PASS	PASS
S149_pool2	S533_pool2	24BPS_1_R2_P6_G_pool2	G-E07	E	7	6	G	6G	2	24-BPS	2,4'-Bisphenol S	1	24bps_1	FALSE	FALSE	FALSE	5397-34-2	2,4'-Dihydroxydiphenyl sulfone	E7PlateG	R920	ATTCGCTCT	F941	AACACAATC	FALSE	FALSE	S149_pool2	PASS	PASS	PASS	PASS	PASS	PASS	1977778	0.8987	0.472329	2424	0.873267	PASS	PASS
S14_pool1	S14_pool1	Mix2_5_R1_P2_F_pool1	E-F02	F	2	1	E	1E	1	M2	Mix 2	5	m2_5	FALSE	FALSE	FALSE	N/A	N/A	F2PlateE	R908	AAGACTCTT	F934	TGCATCTGC	FALSE	FALSE	S14_pool1	PASS	PASS	PASS	PASS	PASS	PASS	2898864	0.8805	0.541606	2576	0.863757	PASS	PASS
S14_pool2	S398_pool2	BPAP_5_R1_P5_F_pool2	F-F02	F	2	5	F	5F	2	BPAP	Bisphenol AP	5	bpap_5	FALSE	FALSE	FALSE	1571-75-1	1,1-Bis(4-hydroxyphenyl)-1-phenylethane	F2PlateF	R937	ATCGCGACT	F934	TGCATCTGC	FALSE	FALSE	S14_pool2	PASS	PASS	PASS	PASS	PASS	PASS	2282480	0.8959	0.491013	2484	0.869362	PASS	PASS
S150_pool1	S150_pool1	Mix6_5_R2_P2_F_pool1	F-F07	F	7	2	F	2F	1	M6	Mix 6	5	m6_5	FALSE	FALSE	FALSE	N/A	N/A	F7PlateF	R951	ATTGGTTGC	F934	TGCATCTGC	FALSE	FALSE	S150_pool1	PASS	PASS	PASS	PASS	PASS	PASS	1522226	0.8892	0.475125	2762	0.857047	PASS	PASS
S150_pool2	S534_pool2	24BPS_5_R2_P6_G_pool2	G-F07	F	7	6	G	6G	2	24-BPS	2,4'-Bisphenol S	5	24bps_5	FALSE	FALSE	FALSE	5397-34-2	2,4'-Dihydroxydiphenyl sulfone	F7PlateG	R920	ATTCGCTCT	F942	TGCCGGTAT	FALSE	FALSE	S150_pool2	PASS	PASS	PASS	PASS	PASS	PASS	1883818	0.9076	0.449652	2222	0.882072	PASS	PASS
S151_pool1	S151_pool1	Mix6_10_R2_P2_F_pool1	F-G07	G	7	2	F	2F	1	M6	Mix 6	10	m6_10	FALSE	FALSE	FALSE	N/A	N/A	G7PlateF	R951	ATTGGTTGC	F935	GACGCGTTA	FALSE	FALSE	S151_pool1	PASS	PASS	PASS	PASS	PASS	PASS	1156957	0.8948	0.426308	2410	0.873141	PASS	PASS
S151_pool2	S535_pool2	24BPS_10_R2_P6_G_pool2	G-G07	G	7	6	G	6G	2	24-BPS	2,4'-Bisphenol S	10	24bps_10	FALSE	FALSE	FALSE	5397-34-2	2,4'-Dihydroxydiphenyl sulfone	G7PlateG	R920	ATTCGCTCT	F943	TAAGTTACG	FALSE	FALSE	S151_pool2	PASS	PASS	PASS	PASS	PASS	PASS	1720013	0.9021	0.450628	2317	0.877156	PASS	PASS
S152_pool1	S152_pool1	Mix6_50_R2_P2_F_pool1	F-H07	H	7	2	F	2F	1	M6	Mix 6	50	m6_50	FALSE	FALSE	FALSE	N/A	N/A	H7PlateF	R951	ATTGGTTGC	F936	AGCCTACTT	FALSE	FALSE	S152_pool1	PASS	PASS	PASS	PASS	PASS	PASS	949672	0.8911	0.426352	2697	0.859469	PASS	PASS
S152_pool2	S536_pool2	24BPS_50_R2_P6_G_pool2	G-H07	H	7	6	G	6G	2	24-BPS	2,4'-Bisphenol S	50	24bps_50	FALSE	FALSE	FALSE	5397-34-2	2,4'-Dihydroxydiphenyl sulfone	H7PlateG	R920	ATTCGCTCT	F944	AGCTAGACC	FALSE	FALSE	S152_pool2	PASS	PASS	PASS	PASS	PASS	FAIL	1590864	0.8985	0.463853	2194	0.87906	FAIL	FAIL
S153_pool1	S153_pool1	BPA_0-001_R2_P2_F_pool1	F-A08	A	8	2	F	2F	1	BPA	Bisphenol A	0.001	bpa_0.001	FALSE	FALSE	FALSE	1980-05-07	2,2-Bis(4-hydroxyphenyl)propane	A8PlateF	R959	GCTATCGAT	F904	CTAATGCAC	FALSE	FALSE	S153_pool1	PASS	PASS	PASS	PASS	PASS	PASS	1281087	0.9049	0.468335	2935	0.848968	PASS	PASS
S153_pool2	S537_pool2	BPB_0-001_R2_P6_G_pool2	G-A08	A	8	6	G	6G	2	BPB	Bisphenol B	0.001	bpb_0.001	FALSE	FALSE	FALSE	77-40-7	2,2-Bis(4-hydroxyphenyl)butane	A8PlateG	R921	TCAGTACAT	F937	ATGGTTAGA	FALSE	FALSE	S153_pool2	PASS	PASS	PASS	PASS	PASS	PASS	1711828	0.8984	0.435583	2106	0.887174	PASS	PASS
S154_pool1	S154_pool1	BPA_0-01_R2_P2_F_pool1	F-B08	B	8	2	F	2F	1	BPA	Bisphenol A	0.01	bpa_0.01	FALSE	FALSE	FALSE	1980-05-07	2,2-Bis(4-hydroxyphenyl)propane	B8PlateF	R959	GCTATCGAT	F906	GATGGTTGT	FALSE	FALSE	S154_pool1	PASS	PASS	PASS	PASS	PASS	PASS	1232651	0.9023	0.460081	2768	0.856202	PASS	PASS
S154_pool2	S538_pool2	BPB_0-01_R2_P6_G_pool2	G-B08	B	8	6	G	6G	2	BPB	Bisphenol B	0.01	bpb_0.01	FALSE	FALSE	FALSE	77-40-7	2,2-Bis(4-hydroxyphenyl)butane	B8PlateG	R921	TCAGTACAT	F938	GCTGCGTAT	FALSE	FALSE	S154_pool2	PASS	PASS	PASS	PASS	PASS	PASS	1873099	0.8939	0.457906	2298	0.878034	PASS	PASS
S155_pool1	S155_pool1	BPA_0-1_R2_P2_F_pool1	F-C08	C	8	2	F	2F	1	BPA	Bisphenol A	0.1	bpa_0.1	FALSE	FALSE	FALSE	1980-05-07	2,2-Bis(4-hydroxyphenyl)propane	C8PlateF	R959	GCTATCGAT	F908	AAGGTGTTT	FALSE	FALSE	S155_pool1	PASS	PASS	PASS	PASS	PASS	PASS	1497804	0.8973	0.471309	2668	0.860874	PASS	PASS
S155_pool2	S539_pool2	BPB_0-1_R2_P6_G_pool2	G-C08	C	8	6	G	6G	2	BPB	Bisphenol B	0.1	bpb_0.1	FALSE	FALSE	FALSE	77-40-7	2,2-Bis(4-hydroxyphenyl)butane	C8PlateG	R921	TCAGTACAT	F939	TGTAACGGC	FALSE	FALSE	S155_pool2	PASS	PASS	PASS	PASS	PASS	PASS	1848327	0.8917	0.472152	2526	0.868372	PASS	PASS
S156_pool1	S156_pool1	BPA_0-5_R2_P2_F_pool1	F-D08	D	8	2	F	2F	1	BPA	Bisphenol A	0.5	bpa_0.5	FALSE	FALSE	FALSE	1980-05-07	2,2-Bis(4-hydroxyphenyl)propane	D8PlateF	R959	GCTATCGAT	F916	AATTCGGAA	FALSE	FALSE	S156_pool1	PASS	PASS	PASS	PASS	PASS	PASS	1455858	0.8995	0.472019	2734	0.858221	PASS	PASS
S156_pool2	S540_pool2	BPB_0-5_R2_P6_G_pool2	G-D08	D	8	6	G	6G	2	BPB	Bisphenol B	0.5	bpb_0.5	FALSE	FALSE	FALSE	77-40-7	2,2-Bis(4-hydroxyphenyl)butane	D8PlateG	R921	TCAGTACAT	F940	AATAGGTGC	FALSE	FALSE	S156_pool2	PASS	PASS	PASS	PASS	PASS	PASS	1916988	0.9074	0.449652	2235	0.881228	PASS	PASS
S157_pool1	S157_pool1	BPA_1_R2_P2_F_pool1	F-E08	E	8	2	F	2F	1	BPA	Bisphenol A	1	bpa_1	FALSE	FALSE	FALSE	1980-05-07	2,2-Bis(4-hydroxyphenyl)propane	E8PlateF	R959	GCTATCGAT	F927	GACCTTGCT	FALSE	FALSE	S157_pool1	PASS	PASS	PASS	PASS	PASS	PASS	1181423	0.8889	0.450717	2720	0.858815	PASS	PASS
S157_pool2	S541_pool2	BPB_1_R2_P6_G_pool2	G-E08	E	8	6	G	6G	2	BPB	Bisphenol B	1	bpb_1	FALSE	FALSE	FALSE	77-40-7	2,2-Bis(4-hydroxyphenyl)butane	E8PlateG	R921	TCAGTACAT	F941	AACACAATC	FALSE	FALSE	S157_pool2	PASS	PASS	PASS	PASS	PASS	PASS	2053830	0.9063	0.449652	2117	0.886565	PASS	PASS
S158_pool1	S158_pool1	BPA_5_R2_P2_F_pool1	F-F08	F	8	2	F	2F	1	BPA	Bisphenol A	5	bpa_5	FALSE	FALSE	FALSE	1980-05-07	2,2-Bis(4-hydroxyphenyl)propane	F8PlateF	R959	GCTATCGAT	F934	TGCATCTGC	FALSE	FALSE	S158_pool1	PASS	PASS	PASS	PASS	PASS	PASS	1696215	0.8997	0.47517	2613	0.86341	PASS	PASS
S158_pool2	S542_pool2	BPB_5_R2_P6_G_pool2	G-F08	F	8	6	G	6G	2	BPB	Bisphenol B	5	bpb_5	FALSE	FALSE	FALSE	77-40-7	2,2-Bis(4-hydroxyphenyl)butane	F8PlateG	R921	TCAGTACAT	F942	TGCCGGTAT	FALSE	FALSE	S158_pool2	PASS	PASS	PASS	PASS	PASS	PASS	1457706	0.9029	0.422536	2169	0.884483	PASS	PASS
S159_pool1	S159_pool1	BPA_10_R2_P2_F_pool1	F-G08	G	8	2	F	2F	1	BPA	Bisphenol A	10	bpa_10	FALSE	FALSE	FALSE	1980-05-07	2,2-Bis(4-hydroxyphenyl)propane	G8PlateF	R959	GCTATCGAT	F935	GACGCGTTA	FALSE	FALSE	S159_pool1	PASS	PASS	PASS	PASS	PASS	PASS	1216678	0.9018	0.45045	2692	0.859999	PASS	PASS
S159_pool2	S543_pool2	BPB_10_R2_P6_G_pool2	G-G08	G	8	6	G	6G	2	BPB	Bisphenol B	10	bpb_10	FALSE	FALSE	FALSE	77-40-7	2,2-Bis(4-hydroxyphenyl)butane	G8PlateG	R921	TCAGTACAT	F943	TAAGTTACG	FALSE	FALSE	S159_pool2	PASS	PASS	PASS	PASS	PASS	PASS	1530437	0.9011	0.433853	2256	0.88024	PASS	PASS
S15_pool1	S15_pool1	Mix2_10_R1_P2_F_pool1	E-G02	G	2	1	E	1E	1	M2	Mix 2	10	m2_10	FALSE	FALSE	FALSE	N/A	N/A	G2PlateE	R908	AAGACTCTT	F935	GACGCGTTA	FALSE	FALSE	S15_pool1	PASS	PASS	PASS	PASS	PASS	PASS	2405981	0.8998	0.507478	2572	0.865263	PASS	PASS
S15_pool2	S399_pool2	BPAP_10_R1_P5_F_pool2	F-G02	G	2	5	F	5F	2	BPAP	Bisphenol AP	10	bpap_10	FALSE	FALSE	FALSE	1571-75-1	1,1-Bis(4-hydroxyphenyl)-1-phenylethane	G2PlateF	R937	ATCGCGACT	F935	GACGCGTTA	FALSE	FALSE	S15_pool2	PASS	PASS	PASS	PASS	PASS	PASS	1636772	0.9006	0.453468	2314	0.877219	PASS	PASS
S160_pool1	S160_pool1	BPA_50_R2_P2_F_pool1	F-H08	H	8	2	F	2F	1	BPA	Bisphenol A	50	bpa_50	FALSE	FALSE	FALSE	1980-05-07	2,2-Bis(4-hydroxyphenyl)propane	H8PlateF	R959	GCTATCGAT	F936	AGCCTACTT	FALSE	FALSE	S160_pool1	PASS	PASS	PASS	PASS	PASS	PASS	1155273	0.8948	0.451826	2790	0.855127	PASS	PASS
S160_pool2	S544_pool2	BPB_50_R2_P6_G_pool2	G-H08	H	8	6	G	6G	2	BPB	Bisphenol B	50	bpb_50	FALSE	FALSE	FALSE	77-40-7	2,2-Bis(4-hydroxyphenyl)butane	H8PlateG	R921	TCAGTACAT	F944	AGCTAGACC	FALSE	FALSE	S160_pool2	PASS	PASS	PASS	PASS	PASS	PASS	1740234	0.8968	0.424533	2054	0.88967	PASS	PASS
S161_pool1	S161_pool1	BPAF_0-001_R2_P2_F_pool1	F-A09	A	9	2	F	2F	1	BPAF	Bisphenol AF	0.001	bpaf_0.001	FALSE	FALSE	FALSE	1478-61-1	4,4?-(Hexafluoroisopropylidene)diphenol	A9PlateF	R983	TAGCGACAA	F904	CTAATGCAC	FALSE	FALSE	S161_pool1	PASS	PASS	PASS	PASS	PASS	PASS	1219930	0.8947	0.468247	2968	0.847142	PASS	PASS
S161_pool2	S545_pool2	BPZ_0-001_R3_P6_G_pool2	G-A09	A	9	6	G	6G	2	BPZ	Bisphenol Z	0.001	bpz_0.001	FALSE	FALSE	FALSE	843-55-0	4,4?-Cyclohexylidenebisphenol	A9PlateG	R922	TAAGGTAGC	F937	ATGGTTAGA	FALSE	FALSE	S161_pool2	PASS	PASS	PASS	PASS	PASS	PASS	1537844	0.8847	0.464208	2591	0.86553	PASS	PASS
S162_pool1	S162_pool1	BPAF_0-01_R2_P2_F_pool1	F-B09	B	9	2	F	2F	1	BPAF	Bisphenol AF	0.01	bpaf_0.01	FALSE	FALSE	FALSE	1478-61-1	4,4?-(Hexafluoroisopropylidene)diphenol	B9PlateF	R983	TAGCGACAA	F906	GATGGTTGT	FALSE	FALSE	S162_pool1	PASS	PASS	PASS	PASS	PASS	PASS	1075540	0.8997	0.448542	2883	0.851704	PASS	PASS
S162_pool2	S546_pool2	BPZ_0-01_R3_P6_G_pool2	G-B09	B	9	6	G	6G	2	BPZ	Bisphenol Z	0.01	bpz_0.01	FALSE	FALSE	FALSE	843-55-0	4,4?-Cyclohexylidenebisphenol	B9PlateG	R922	TAAGGTAGC	F938	GCTGCGTAT	FALSE	FALSE	S162_pool2	PASS	PASS	PASS	PASS	PASS	PASS	1799166	0.8918	0.476412	2614	0.86423	PASS	PASS
S163_pool1	S163_pool1	BPAF_0-1_R2_P2_F_pool1	F-C09	C	9	2	F	2F	1	BPAF	Bisphenol AF	0.1	bpaf_0.1	FALSE	FALSE	FALSE	1478-61-1	4,4?-(Hexafluoroisopropylidene)diphenol	C9PlateF	R983	TAGCGACAA	F908	AAGGTGTTT	FALSE	FALSE	S163_pool1	PASS	PASS	PASS	PASS	PASS	PASS	937371	0.8845	0.418764	2524	0.867087	PASS	PASS
S163_pool2	S547_pool2	BPZ_0-1_R3_P6_G_pool2	G-C09	C	9	6	G	6G	2	BPZ	Bisphenol Z	0.1	bpz_0.1	FALSE	FALSE	FALSE	843-55-0	4,4?-Cyclohexylidenebisphenol	C9PlateG	R922	TAAGGTAGC	F939	TGTAACGGC	FALSE	FALSE	S163_pool2	PASS	PASS	PASS	PASS	PASS	PASS	1746561	0.8874	0.459814	2399	0.874266	PASS	PASS
S164_pool1	S164_pool1	BPAF_0-5_R2_P2_F_pool1	F-D09	D	9	2	F	2F	1	BPAF	Bisphenol AF	0.5	bpaf_0.5	FALSE	FALSE	FALSE	1478-61-1	4,4?-(Hexafluoroisopropylidene)diphenol	D9PlateF	R983	TAGCGACAA	F916	AATTCGGAA	FALSE	FALSE	S164_pool1	PASS	PASS	PASS	PASS	PASS	PASS	1228735	0.8996	0.455421	2773	0.856991	PASS	PASS
S164_pool2	S548_pool2	BPZ_0-5_R3_P6_G_pool2	G-D09	D	9	6	G	6G	2	BPZ	Bisphenol Z	0.5	bpz_0.5	FALSE	FALSE	FALSE	843-55-0	4,4?-Cyclohexylidenebisphenol	D9PlateG	R922	TAAGGTAGC	F940	AATAGGTGC	FALSE	FALSE	S164_pool2	PASS	PASS	PASS	PASS	PASS	PASS	1784559	0.9059	0.442551	2183	0.883766	PASS	PASS
S165_pool1	S165_pool1	BPAF_1_R2_P2_F_pool1	F-E09	E	9	2	F	2F	1	BPAF	Bisphenol AF	1	bpaf_1	FALSE	FALSE	FALSE	1478-61-1	4,4?-(Hexafluoroisopropylidene)diphenol	E9PlateF	R983	TAGCGACAA	F927	GACCTTGCT	FALSE	FALSE	S165_pool1	PASS	PASS	PASS	PASS	PASS	PASS	1361445	0.8791	0.455155	2608	0.864199	PASS	PASS
S165_pool2	S549_pool2	BPZ_1_R3_P6_G_pool2	G-E09	E	9	6	G	6G	2	BPZ	Bisphenol Z	1	bpz_1	FALSE	FALSE	FALSE	843-55-0	4,4?-Cyclohexylidenebisphenol	E9PlateG	R922	TAAGGTAGC	F941	AACACAATC	FALSE	FALSE	S165_pool2	PASS	PASS	PASS	PASS	PASS	PASS	1721678	0.8811	0.464785	2483	0.870374	PASS	PASS
S166_pool1	S166_pool1	BPAF_5_R2_P2_F_pool1	F-F09	F	9	2	F	2F	1	BPAF	Bisphenol AF	5	bpaf_5	FALSE	FALSE	FALSE	1478-61-1	4,4?-(Hexafluoroisopropylidene)diphenol	F9PlateF	R983	TAGCGACAA	F934	TGCATCTGC	FALSE	FALSE	S166_pool1	PASS	PASS	PASS	PASS	PASS	PASS	1528869	0.8909	0.480007	2801	0.854955	PASS	PASS
S166_pool2	S550_pool2	BPZ_5_R3_P6_G_pool2	G-F09	F	9	6	G	6G	2	BPZ	Bisphenol Z	5	bpz_5	FALSE	FALSE	FALSE	843-55-0	4,4?-Cyclohexylidenebisphenol	F9PlateG	R922	TAAGGTAGC	F942	TGCCGGTAT	FALSE	FALSE	S166_pool2	PASS	PASS	PASS	PASS	PASS	PASS	1546769	0.902	0.432921	2168	0.884199	PASS	PASS
S167_pool1	S167_pool1	BPAF_10_R2_P2_F_pool1	F-G09	G	9	2	F	2F	1	BPAF	Bisphenol AF	10	bpaf_10	FALSE	FALSE	FALSE	1478-61-1	4,4?-(Hexafluoroisopropylidene)diphenol	G9PlateF	R983	TAGCGACAA	F935	GACGCGTTA	FALSE	FALSE	S167_pool1	PASS	PASS	PASS	PASS	PASS	PASS	570395	0.8795	0.379932	2728	0.858726	PASS	PASS
S167_pool2	S551_pool2	BPZ_10_R3_P6_G_pool2	G-G09	G	9	6	G	6G	2	BPZ	Bisphenol Z	10	bpz_10	FALSE	FALSE	FALSE	843-55-0	4,4?-Cyclohexylidenebisphenol	G9PlateG	R922	TAAGGTAGC	F943	TAAGTTACG	FALSE	FALSE	S167_pool2	PASS	PASS	PASS	PASS	PASS	PASS	1817608	0.9018	0.431234	2032	0.890507	PASS	PASS
S168_pool1	S168_pool1	BPAF_50_R2_P2_F_pool1	F-H09	H	9	2	F	2F	1	BPAF	Bisphenol AF	50	bpaf_50	FALSE	FALSE	FALSE	1478-61-1	4,4?-(Hexafluoroisopropylidene)diphenol	H9PlateF	R983	TAGCGACAA	F936	AGCCTACTT	FALSE	FALSE	S168_pool1	PASS	PASS	PASS	PASS	PASS	PASS	1031968	0.8922	0.433897	2688	0.860298	PASS	PASS
S168_pool2	S552_pool2	BPZ_50_R3_P6_G_pool2	G-H09	H	9	6	G	6G	2	BPZ	Bisphenol Z	50	bpz_50	FALSE	FALSE	FALSE	843-55-0	4,4?-Cyclohexylidenebisphenol	H9PlateG	R922	TAAGGTAGC	F944	AGCTAGACC	FALSE	FALSE	S168_pool2	PASS	PASS	PASS	PASS	PASS	PASS	2040109	0.8952	0.448942	2117	0.886553	PASS	PASS
S169_pool1	S169_pool1	BPC_0-001_R2_P2_F_pool1	F-A10	A	10	2	F	2F	1	BPC	Bisphenol C	0.001	bpc_0.001	FALSE	FALSE	FALSE	79-97-0	2,2-Bis(4-hydroxy-3-methylphenyl)propane	A10PlateF	R986	ACCTGAGGC	F904	CTAATGCAC	FALSE	FALSE	S169_pool1	PASS	PASS	PASS	PASS	PASS	PASS	1048331	0.8951	0.455421	2983	0.846767	PASS	PASS
S169_pool2	S553_pool2	24BPF_0-001_R3_P6_G_pool2	G-A10	A	10	6	G	6G	2	24-BPF	2,4'-Bisphenol F	0.001	24bpf_0.001	FALSE	FALSE	FALSE	2467-03-0	2,4'-Dihydroxydiphenylmethane	A10PlateG	R923	TGCATGACA	F937	ATGGTTAGA	FALSE	FALSE	S169_pool2	PASS	PASS	PASS	PASS	PASS	FAIL	1623058	0.8982	0.431456	2087	0.887461	FAIL	FAIL
S16_pool1	S16_pool1	Mix2_50_R1_P2_F_pool1	E-H02	H	2	1	E	1E	1	M2	Mix 2	50	m2_50	FALSE	FALSE	FALSE	N/A	N/A	H2PlateE	R908	AAGACTCTT	F936	AGCCTACTT	FALSE	FALSE	S16_pool1	PASS	PASS	PASS	PASS	PASS	PASS	2651195	0.9014	0.514268	2621	0.862867	PASS	PASS
S16_pool2	S400_pool2	BPAP_50_R1_P5_F_pool2	F-H02	H	2	5	F	5F	2	BPAP	Bisphenol AP	50	bpap_50	FALSE	FALSE	FALSE	1571-75-1	1,1-Bis(4-hydroxyphenyl)-1-phenylethane	H2PlateF	R937	ATCGCGACT	F936	AGCCTACTT	FALSE	FALSE	S16_pool2	PASS	PASS	PASS	PASS	PASS	PASS	1985617	0.9063	0.479696	2499	0.868848	PASS	PASS
S170_pool1	S170_pool1	BPC_0-01_R2_P2_F_pool1	F-B10	B	10	2	F	2F	1	BPC	Bisphenol C	0.01	bpc_0.01	FALSE	FALSE	FALSE	79-97-0	2,2-Bis(4-hydroxy-3-methylphenyl)propane	B10PlateF	R986	ACCTGAGGC	F906	GATGGTTGT	FALSE	FALSE	S170_pool1	PASS	PASS	PASS	PASS	PASS	PASS	891435	0.8509	0.438379	2878	0.852473	PASS	PASS
S170_pool2	S554_pool2	24BPF_0-01_R3_P6_G_pool2	G-B10	B	10	6	G	6G	2	24-BPF	2,4'-Bisphenol F	0.01	24bpf_0.01	FALSE	FALSE	FALSE	2467-03-0	2,4'-Dihydroxydiphenylmethane	B10PlateG	R923	TGCATGACA	F938	GCTGCGTAT	FALSE	FALSE	S170_pool2	PASS	PASS	PASS	PASS	PASS	PASS	1828866	0.8978	0.442285	2140	0.885568	PASS	PASS
S171_pool1	S171_pool1	BPC_0-1_R2_P2_F_pool1	F-C10	C	10	2	F	2F	1	BPC	Bisphenol C	0.1	bpc_0.1	FALSE	FALSE	FALSE	79-97-0	2,2-Bis(4-hydroxy-3-methylphenyl)propane	C10PlateF	R986	ACCTGAGGC	F908	AAGGTGTTT	FALSE	FALSE	S171_pool1	PASS	PASS	PASS	PASS	PASS	PASS	1474370	0.9003	0.450672	2440	0.871727	PASS	PASS
S171_pool2	S555_pool2	24BPF_0-1_R3_P6_G_pool2	G-C10	C	10	6	G	6G	2	24-BPF	2,4'-Bisphenol F	0.1	24bpf_0.1	FALSE	FALSE	FALSE	2467-03-0	2,4'-Dihydroxydiphenylmethane	C10PlateG	R923	TGCATGACA	F939	TGTAACGGC	FALSE	FALSE	S171_pool2	PASS	PASS	PASS	PASS	PASS	PASS	1747260	0.8888	0.455288	2330	0.87784	PASS	PASS
S172_pool1	S172_pool1	BPC_0-5_R2_P2_F_pool1	F-D10	D	10	2	F	2F	1	BPC	Bisphenol C	0.5	bpc_0.5	FALSE	FALSE	FALSE	79-97-0	2,2-Bis(4-hydroxy-3-methylphenyl)propane	D10PlateF	R986	ACCTGAGGC	F916	AATTCGGAA	FALSE	FALSE	S172_pool1	PASS	PASS	PASS	PASS	PASS	PASS	1242711	0.8813	0.43514	2489	0.869571	PASS	PASS
S172_pool2	S556_pool2	24BPF_0-5_R3_P6_G_pool2	G-D10	D	10	6	G	6G	2	24-BPF	2,4'-Bisphenol F	0.5	24bpf_0.5	FALSE	FALSE	FALSE	2467-03-0	2,4'-Dihydroxydiphenylmethane	D10PlateG	R923	TGCATGACA	F940	AATAGGTGC	FALSE	FALSE	S172_pool2	PASS	PASS	PASS	PASS	PASS	PASS	1684439	0.8857	0.448587	2266	0.87954	PASS	PASS
S173_pool1	S173_pool1	BPC_1_R2_P2_F_pool1	F-E10	E	10	2	F	2F	1	BPC	Bisphenol C	1	bpc_1	FALSE	FALSE	FALSE	79-97-0	2,2-Bis(4-hydroxy-3-methylphenyl)propane	E10PlateF	R986	ACCTGAGGC	F927	GACCTTGCT	FALSE	FALSE	S173_pool1	PASS	PASS	PASS	PASS	PASS	PASS	777099	0.8831	0.398172	2534	0.867671	PASS	PASS
S173_pool2	S557_pool2	24BPF_1_R3_P6_G_pool2	G-E10	E	10	6	G	6G	2	24-BPF	2,4'-Bisphenol F	1	24bpf_1	FALSE	FALSE	FALSE	2467-03-0	2,4'-Dihydroxydiphenylmethane	E10PlateG	R923	TGCATGACA	F941	AACACAATC	FALSE	FALSE	S173_pool2	PASS	PASS	PASS	PASS	PASS	PASS	1716998	0.8884	0.455155	2362	0.876127	PASS	PASS
S174_pool1	S174_pool1	BPC_5_R2_P2_F_pool1	F-F10	F	10	2	F	2F	1	BPC	Bisphenol C	5	bpc_5	FALSE	FALSE	FALSE	79-97-0	2,2-Bis(4-hydroxy-3-methylphenyl)propane	F10PlateF	R986	ACCTGAGGC	F934	TGCATCTGC	FALSE	FALSE	S174_pool1	PASS	PASS	PASS	PASS	PASS	PASS	1437401	0.8749	0.457995	2604	0.863988	PASS	PASS
S174_pool2	S558_pool2	24BPF_5_R3_P6_G_pool2	G-F10	F	10	6	G	6G	2	24-BPF	2,4'-Bisphenol F	5	24bpf_5	FALSE	FALSE	FALSE	2467-03-0	2,4'-Dihydroxydiphenylmethane	F10PlateG	R923	TGCATGACA	F942	TGCCGGTAT	FALSE	FALSE	S174_pool2	PASS	PASS	PASS	PASS	PASS	PASS	1729614	0.9064	0.437669	2145	0.88517	PASS	PASS
S175_pool1	S175_pool1	BPC_10_R2_P2_F_pool1	F-G10	G	10	2	F	2F	1	BPC	Bisphenol C	10	bpc_10	FALSE	FALSE	FALSE	79-97-0	2,2-Bis(4-hydroxy-3-methylphenyl)propane	G10PlateF	R986	ACCTGAGGC	F935	GACGCGTTA	FALSE	FALSE	S175_pool1	PASS	PASS	PASS	PASS	PASS	PASS	912154	0.8855	0.417876	2628	0.863441	PASS	PASS
S175_pool2	S559_pool2	24BPF_10_R3_P6_G_pool2	G-G10	G	10	6	G	6G	2	24-BPF	2,4'-Bisphenol F	10	24bpf_10	FALSE	FALSE	FALSE	2467-03-0	2,4'-Dihydroxydiphenylmethane	G10PlateG	R923	TGCATGACA	F943	TAAGTTACG	FALSE	FALSE	S175_pool2	PASS	PASS	PASS	PASS	PASS	FAIL	1306619	0.8727	0.419429	2211	0.882271	FAIL	FAIL
S176_pool1	S176_pool1	BPC_50_R2_P2_F_pool1	F-H10	H	10	2	F	2F	1	BPC	Bisphenol C	50	bpc_50	FALSE	FALSE	FALSE	79-97-0	2,2-Bis(4-hydroxy-3-methylphenyl)propane	H10PlateF	R986	ACCTGAGGC	F936	AGCCTACTT	FALSE	FALSE	S176_pool1	PASS	PASS	PASS	PASS	PASS	PASS	1044944	0.897	0.438335	2712	0.858679	PASS	PASS
S176_pool2	S560_pool2	24BPF_50_R3_P6_G_pool2	G-H10	H	10	6	G	6G	2	24-BPF	2,4'-Bisphenol F	50	24bpf_50	FALSE	FALSE	FALSE	2467-03-0	2,4'-Dihydroxydiphenylmethane	H10PlateG	R923	TGCATGACA	F944	AGCTAGACC	FALSE	FALSE	S176_pool2	PASS	PASS	PASS	PASS	PASS	PASS	1635482	0.8959	0.421116	2017	0.891536	PASS	PASS
S177_pool1	S177_pool1	44BPF_0-001_R2_P2_F_pool1	F-A11	A	11	2	F	2F	1	44-BPF	4,4'-Bisphenol F	0.001	44bpf_0.001	FALSE	FALSE	FALSE	620-92-8	Bis(4-hydroxyphenyl)methane	A11PlateF	R990	AGCCGATTA	F904	CTAATGCAC	FALSE	FALSE	S177_pool1	PASS	PASS	PASS	PASS	PASS	PASS	941779	0.9037	0.418187	2614	0.864265	PASS	PASS
S177_pool2	S561_pool2	P201_0-001_R3_P6_G_pool2	G-A11	A	11	6	G	6G	2	P201	Pergafast201	0.001	p201_0.001	FALSE	FALSE	FALSE	232938-43-1	4-Methyl-N-[[[3-[[(4-methylphenyl)sulfonyl]oxy]phenyl]amino]carbonyl]benzenesulfonamide	A11PlateG	R924	GACTTCATT	F937	ATGGTTAGA	FALSE	FALSE	S177_pool2	PASS	PASS	PASS	PASS	PASS	FAIL	1554571	0.9007	0.403985	1903	0.896696	FAIL	FAIL
S178_pool1	S178_pool1	44BPF_0-01_R2_P2_F_pool1	F-B11	B	11	2	F	2F	1	44-BPF	4,4'-Bisphenol F	0.01	44bpf_0.01	FALSE	FALSE	FALSE	620-92-8	Bis(4-hydroxyphenyl)methane	B11PlateF	R990	AGCCGATTA	F906	GATGGTTGT	FALSE	FALSE	S178_pool1	PASS	PASS	PASS	PASS	PASS	PASS	873438	0.8745	0.408956	2524	0.868162	PASS	PASS
S178_pool2	S562_pool2	P201_0-01_R3_P6_G_pool2	G-B11	B	11	6	G	6G	2	P201	Pergafast201	0.01	p201_0.01	FALSE	FALSE	FALSE	232938-43-1	4-Methyl-N-[[[3-[[(4-methylphenyl)sulfonyl]oxy]phenyl]amino]carbonyl]benzenesulfonamide	B11PlateG	R924	GACTTCATT	F938	GCTGCGTAT	FALSE	FALSE	S178_pool2	PASS	PASS	PASS	PASS	PASS	PASS	1535954	0.8948	0.409444	1937	0.895321	PASS	PASS
S179_pool1	S179_pool1	44BPF_0-1_R2_P2_F_pool1	F-C11	C	11	2	F	2F	1	44-BPF	4,4'-Bisphenol F	0.1	44bpf_0.1	FALSE	FALSE	FALSE	620-92-8	Bis(4-hydroxyphenyl)methane	C11PlateF	R990	AGCCGATTA	F908	AAGGTGTTT	FALSE	FALSE	S179_pool1	PASS	PASS	PASS	PASS	PASS	PASS	1236662	0.8904	0.43514	2475	0.870374	PASS	PASS
S179_pool2	S563_pool2	P201_0-1_R3_P6_G_pool2	G-C11	C	11	6	G	6G	2	P201	Pergafast201	0.1	p201_0.1	FALSE	FALSE	FALSE	232938-43-1	4-Methyl-N-[[[3-[[(4-methylphenyl)sulfonyl]oxy]phenyl]amino]carbonyl]benzenesulfonamide	C11PlateG	R924	GACTTCATT	F939	TGTAACGGC	FALSE	FALSE	S179_pool2	PASS	PASS	PASS	PASS	PASS	PASS	1201456	0.8853	0.40008	2084	0.88834	PASS	PASS
S17_pool1	S17_pool1	Mix3_0-001_R1_P3_G_pool1	E-A03	A	3	1	E	1E	1	M3	Mix 3	0.001	m3_0.001	FALSE	FALSE	FALSE	N/A	N/A	A3PlateE	R911	GGGTTGTTA	F904	CTAATGCAC	FALSE	FALSE	S17_pool1	PASS	PASS	PASS	PASS	PASS	PASS	1878374	0.8879	0.476457	2512	0.868177	PASS	PASS
S17_pool2	S401_pool2	BPS_0-001_R1_P5_F_pool2	F-A03	A	3	5	F	5F	2	BPS	Bisphenol S	0.001	bps_0.001	FALSE	FALSE	FALSE	1980-09-01	4,4'-Sulfonyldiphenol	A3PlateF	R938	ATTCGAATC	F904	CTAATGCAC	FALSE	FALSE	S17_pool2	PASS	PASS	PASS	PASS	PASS	PASS	1370858	0.9128	0.452048	2564	0.865809	PASS	PASS
S180_pool1	S180_pool1	44BPF_0-5_R2_P2_F_pool1	F-D11	D	11	2	F	2F	1	44-BPF	4,4'-Bisphenol F	0.5	44bpf_0.5	FALSE	FALSE	FALSE	620-92-8	Bis(4-hydroxyphenyl)methane	D11PlateF	R990	AGCCGATTA	F916	AATTCGGAA	FALSE	FALSE	S180_pool1	PASS	PASS	PASS	PASS	PASS	PASS	1118256	0.8776	0.423423	2424	0.872644	PASS	PASS
S180_pool2	S564_pool2	P201_0-5_R3_P6_G_pool2	G-D11	D	11	6	G	6G	2	P201	Pergafast201	0.5	p201_0.5	FALSE	FALSE	FALSE	232938-43-1	4-Methyl-N-[[[3-[[(4-methylphenyl)sulfonyl]oxy]phenyl]amino]carbonyl]benzenesulfonamide	D11PlateG	R924	GACTTCATT	F940	AATAGGTGC	FALSE	FALSE	S180_pool2	PASS	PASS	PASS	PASS	PASS	PASS	1403272	0.8869	0.435672	2353	0.876548	PASS	PASS
S181_pool1	S181_pool1	44BPF_1_R2_P2_F_pool1	F-E11	E	11	2	F	2F	1	44-BPF	4,4'-Bisphenol F	1	44bpf_1	FALSE	FALSE	FALSE	620-92-8	Bis(4-hydroxyphenyl)methane	E11PlateF	R990	AGCCGATTA	F927	GACCTTGCT	FALSE	FALSE	S181_pool1	PASS	PASS	PASS	PASS	PASS	PASS	1270658	0.8529	0.441042	2553	0.866815	PASS	PASS
S181_pool2	S565_pool2	P201_1_R3_P6_G_pool2	G-E11	E	11	6	G	6G	2	P201	Pergafast201	1	p201_1	FALSE	FALSE	FALSE	232938-43-1	4-Methyl-N-[[[3-[[(4-methylphenyl)sulfonyl]oxy]phenyl]amino]carbonyl]benzenesulfonamide	E11PlateG	R924	GACTTCATT	F941	AACACAATC	FALSE	FALSE	S181_pool2	PASS	PASS	PASS	PASS	PASS	PASS	2119726	0.8854	0.459149	2177	0.883812	PASS	PASS
S182_pool1	S182_pool1	44BPF_5_R2_P2_F_pool1	F-F11	F	11	2	F	2F	1	44-BPF	4,4'-Bisphenol F	5	44bpf_5	FALSE	FALSE	FALSE	620-92-8	Bis(4-hydroxyphenyl)methane	F11PlateF	R990	AGCCGATTA	F934	TGCATCTGC	FALSE	FALSE	S182_pool1	PASS	PASS	PASS	PASS	PASS	PASS	1608858	0.8891	0.459371	2485	0.869211	PASS	PASS
S182_pool2	S566_pool2	P201_5_R3_P6_G_pool2	G-F11	F	11	6	G	6G	2	P201	Pergafast201	5	p201_5	FALSE	FALSE	FALSE	232938-43-1	4-Methyl-N-[[[3-[[(4-methylphenyl)sulfonyl]oxy]phenyl]amino]carbonyl]benzenesulfonamide	F11PlateG	R924	GACTTCATT	F942	TGCCGGTAT	FALSE	FALSE	S182_pool2	PASS	PASS	PASS	PASS	PASS	PASS	1770107	0.9016	0.441308	2191	0.883277	PASS	PASS
S183_pool1	S183_pool1	44BPF_10_R2_P2_F_pool1	F-G11	G	11	2	F	2F	1	44-BPF	4,4'-Bisphenol F	10	44bpf_10	FALSE	FALSE	FALSE	620-92-8	Bis(4-hydroxyphenyl)methane	G11PlateF	R990	AGCCGATTA	F935	GACGCGTTA	FALSE	FALSE	S183_pool1	PASS	PASS	PASS	PASS	PASS	PASS	1107799	0.8884	0.437758	2643	0.862274	PASS	PASS
S183_pool2	S567_pool2	P201_10_R3_P6_G_pool2	G-G11	G	11	6	G	6G	2	P201	Pergafast201	10	p201_10	FALSE	FALSE	FALSE	232938-43-1	4-Methyl-N-[[[3-[[(4-methylphenyl)sulfonyl]oxy]phenyl]amino]carbonyl]benzenesulfonamide	G11PlateG	R924	GACTTCATT	F943	TAAGTTACG	FALSE	FALSE	S183_pool2	PASS	PASS	PASS	PASS	PASS	PASS	1622445	0.8926	0.454844	2398	0.874196	PASS	PASS
S184_pool1	S184_pool1	44BPF_50_R2_P2_F_pool1	F-H11	H	11	2	F	2F	1	44-BPF	4,4'-Bisphenol F	50	44bpf_50	FALSE	FALSE	FALSE	620-92-8	Bis(4-hydroxyphenyl)methane	H11PlateF	R990	AGCCGATTA	F936	AGCCTACTT	FALSE	FALSE	S184_pool1	PASS	PASS	PASS	PASS	PASS	PASS	1519008	0.9063	0.46159	2617	0.86371	PASS	PASS
S184_pool2	S568_pool2	P201_50_R3_P6_G_pool2	G-H11	H	11	6	G	6G	2	P201	Pergafast201	50	p201_50	FALSE	FALSE	FALSE	232938-43-1	4-Methyl-N-[[[3-[[(4-methylphenyl)sulfonyl]oxy]phenyl]amino]carbonyl]benzenesulfonamide	H11PlateG	R924	GACTTCATT	F944	AGCTAGACC	FALSE	FALSE	S184_pool2	PASS	PASS	PASS	PASS	PASS	PASS	1693322	0.8946	0.433631	2108	0.887126	PASS	PASS
S185_pool1	S185_pool1	TMBPF_0-1_R2_P2_F_pool1	F-A12	A	12	2	F	2F	1	TMBPF	Tetramethyl bisphenol F	0.1	tmbpf_0.1	FALSE	FALSE	FALSE	5384-21-4	Bis(3,5-dimethyl-4-hydroxyphenyl)methane	A12PlateF	R996	GATAGCGGA	F904	CTAATGCAC	FALSE	FALSE	S185_pool1	PASS	PASS	PASS	PASS	PASS	FAIL	1267919	0.8973	0.457906	2545	0.864456	FAIL	FAIL
S185_pool2	S569_pool2	Mix7_0-66_R3_P6_G_pool2	G-A12	A	12	6	G	6G	2	M7	Mix 7	0.66	m7_0.66	FALSE	FALSE	FALSE	N/A	N/A	A12PlateG	R935	TAGCTCTTC	F937	ATGGTTAGA	FALSE	FALSE	S185_pool2	PASS	PASS	PASS	PASS	PASS	PASS	1882219	0.8968	0.482936	2661	0.861632	PASS	PASS
S186_pool1	S186_pool1	TMBPF_0-01_R2_P2_F_pool1	F-B12	B	12	2	F	2F	1	TMBPF	Tetramethyl bisphenol F	0.01	tmbpf_0.01	FALSE	FALSE	FALSE	5384-21-4	Bis(3,5-dimethyl-4-hydroxyphenyl)methane	B12PlateF	R996	GATAGCGGA	F906	GATGGTTGT	FALSE	FALSE	S186_pool1	PASS	PASS	PASS	PASS	PASS	PASS	961811	0.9034	0.438024	2775	0.856242	PASS	PASS
S186_pool2	S570_pool2	Mix7_1-31_R3_P6_G_pool2	G-B12	B	12	6	G	6G	2	M7	Mix 7	1.31	m7_1.31	FALSE	FALSE	FALSE	N/A	N/A	B12PlateG	R935	TAGCTCTTC	F938	GCTGCGTAT	FALSE	FALSE	S186_pool2	PASS	PASS	PASS	PASS	PASS	PASS	1683151	0.8986	0.466738	2521	0.868489	PASS	PASS
S187_pool1	S187_pool1	TMBPF_1_R2_P2_F_pool1	F-C12	C	12	2	F	2F	1	TMBPF	Tetramethyl bisphenol F	1	tmbpf_1	FALSE	FALSE	FALSE	5384-21-4	Bis(3,5-dimethyl-4-hydroxyphenyl)methane	C12PlateF	R996	GATAGCGGA	F908	AAGGTGTTT	FALSE	FALSE	S187_pool1	PASS	PASS	PASS	PASS	PASS	PASS	1405424	0.9008	0.473483	2775	0.855876	PASS	PASS
S187_pool2	S571_pool2	Mix7_2-62_R3_P6_G_pool2	G-C12	C	12	6	G	6G	2	M7	Mix 7	2.62	m7_2.62	FALSE	FALSE	FALSE	N/A	N/A	C12PlateG	R935	TAGCTCTTC	F939	TGTAACGGC	FALSE	FALSE	S187_pool2	PASS	PASS	PASS	PASS	PASS	PASS	1737758	0.8868	0.474682	2659	0.86199	PASS	PASS
S188_pool1	S188_pool1	TMBPF_5_R2_P2_F_pool1	F-D12	D	12	2	F	2F	1	TMBPF	Tetramethyl bisphenol F	5	tmbpf_5	FALSE	FALSE	FALSE	5384-21-4	Bis(3,5-dimethyl-4-hydroxyphenyl)methane	D12PlateF	R996	GATAGCGGA	F916	AATTCGGAA	FALSE	FALSE	S188_pool1	PASS	PASS	PASS	PASS	PASS	PASS	1838949	0.8932	0.46017	2285	0.878818	PASS	PASS
S188_pool2	S572_pool2	Mix7_5-25_R3_P6_G_pool2	G-D12	D	12	6	G	6G	2	M7	Mix 7	5.25	m7_5.25	FALSE	FALSE	FALSE	N/A	N/A	D12PlateG	R935	TAGCTCTTC	F940	AATAGGTGC	FALSE	FALSE	S188_pool2	PASS	PASS	PASS	PASS	PASS	FAIL	1842884	0.8941	0.447965	2177	0.883532	FAIL	FAIL
S189_pool1	S189_pool1	TMBPF_10_R2_P2_F_pool1	F-E12	E	12	2	F	2F	1	TMBPF	Tetramethyl bisphenol F	10	tmbpf_10	FALSE	FALSE	FALSE	5384-21-4	Bis(3,5-dimethyl-4-hydroxyphenyl)methane	E12PlateF	R996	GATAGCGGA	F927	GACCTTGCT	FALSE	FALSE	S189_pool1	PASS	PASS	PASS	PASS	PASS	PASS	1230083	0.9001	0.434651	2436	0.871734	PASS	PASS
S189_pool2	S573_pool2	Mix7_10-5_R3_P6_G_pool2	G-E12	E	12	6	G	6G	2	M7	Mix 7	10.5	m7_10.5	FALSE	FALSE	FALSE	N/A	N/A	E12PlateG	R935	TAGCTCTTC	F941	AACACAATC	FALSE	FALSE	S189_pool2	PASS	PASS	PASS	PASS	PASS	PASS	1575255	0.8775	0.449607	2375	0.874366	PASS	PASS
S18_pool1	S18_pool1	Mix3_0-01_R1_P3_G_pool1	E-B03	B	3	1	E	1E	1	M3	Mix 3	0.01	m3_0.01	FALSE	FALSE	FALSE	N/A	N/A	B3PlateE	R911	GGGTTGTTA	F906	GATGGTTGT	FALSE	FALSE	S18_pool1	PASS	PASS	PASS	PASS	PASS	PASS	2006533	0.8786	0.494963	2647	0.861789	PASS	PASS
S18_pool2	S402_pool2	BPS_0-01_R1_P5_F_pool2	F-B03	B	3	5	F	5F	2	BPS	Bisphenol S	0.01	bps_0.01	FALSE	FALSE	FALSE	1980-09-01	4,4'-Sulfonyldiphenol	B3PlateF	R938	ATTCGAATC	F906	GATGGTTGT	FALSE	FALSE	S18_pool2	PASS	PASS	PASS	PASS	PASS	PASS	1254490	0.9035	0.442995	2448	0.870946	PASS	PASS
S190_pool1	S190_pool1	TMBPF_50_R2_P2_F_pool1	F-F12	F	12	2	F	2F	1	TMBPF	Tetramethyl bisphenol F	50	tmbpf_50	FALSE	FALSE	FALSE	5384-21-4	Bis(3,5-dimethyl-4-hydroxyphenyl)methane	F12PlateF	R996	GATAGCGGA	F934	TGCATCTGC	FALSE	FALSE	S190_pool1	PASS	PASS	PASS	PASS	PASS	PASS	1870010	0.8936	0.486486	2635	0.86182	PASS	PASS
S190_pool2	S574_pool2	Mix7_21_R3_P6_G_pool2	G-F12	F	12	6	G	6G	2	M7	Mix 7	21	m7_21	FALSE	FALSE	FALSE	N/A	N/A	F12PlateG	R935	TAGCTCTTC	F942	TGCCGGTAT	FALSE	FALSE	S190_pool2	PASS	PASS	PASS	PASS	PASS	PASS	1610204	0.8897	0.426219	2114	0.886883	PASS	PASS
S191_pool1	S191_pool1	PC_UH_R2_P2_F_pool1	F-G12	G	12	2	F	2F	1	universal_human_pos_ctrl	No cells; Universal human positive control	0	universal_human_pos_ctrl	TRUE	TRUE	FALSE	N/A	N/A	G12PlateF	R996	GATAGCGGA	F935	GACGCGTTA	FALSE	FALSE	S191_pool1	PASS	PASS	PASS	PASS	PASS	FAIL	1182101	0.9088	0.606799	4343	0.774852	FAIL	FAIL
S191_pool2	S575_pool2	PC_UH_R6_P6_G_pool2	G-G12	G	12	6	G	6G	2	universal_human_pos_ctrl	No cells; Universal human positive control	0	universal_human_pos_ctrl	TRUE	TRUE	FALSE	N/A	N/A	G12PlateG	R935	TAGCTCTTC	F943	TAAGTTACG	FALSE	FALSE	S191_pool2	PASS	PASS	PASS	PASS	PASS	FAIL	1527553	0.9054	0.610039	3985	0.791706	FAIL	FAIL
S192_pool1	S192_pool1	PC_B_R2_P2_F_pool1	F-H12	H	12	2	F	2F	1	brain_pos_ctrl	No cells; Brain positive control	0	brain_pos_ctrl	TRUE	TRUE	FALSE	N/A	N/A	H12PlateF	R996	GATAGCGGA	F936	AGCCTACTT	FALSE	FALSE	S192_pool1	PASS	PASS	PASS	PASS	PASS	FAIL	1429587	0.917	0.558647	3582	0.812203	FAIL	FAIL
S192_pool2	S576_pool2	PC_B_R6_P6_G_pool2	G-H12	H	12	6	G	6G	2	brain_pos_ctrl	No cells; Brain positive control	0	brain_pos_ctrl	TRUE	TRUE	FALSE	N/A	N/A	H12PlateG	R935	TAGCTCTTC	F944	AGCTAGACC	FALSE	FALSE	S192_pool2	PASS	PASS	PASS	PASS	PASS	FAIL	1389720	0.8986	0.520481	3105	0.835986	FAIL	FAIL
S193_pool1	S193_pool1	Mix1_0-001_R3_P3_G_pool1	G-A01	A	1	3	G	3G	1	M1	Mix 1	0.001	m1_0.001	FALSE	FALSE	FALSE	N/A	N/A	A1PlateG	R902	TCCTCAGCC	F937	ATGGTTAGA	FALSE	FALSE	S193_pool1	PASS	PASS	PASS	PASS	PASS	PASS	2010371	0.9114	0.492655	2764	0.857	PASS	PASS
S193_pool2	S577_pool2	TMBPF_0-1_R4_P7_H_pool2	H-A01	A	1	7	H	7H	2	TMBPF	Tetramethyl bisphenol F	0.1	tmbpf_0.1	FALSE	FALSE	FALSE	5384-21-4	Bis(3,5-dimethyl-4-hydroxyphenyl)methane	A1PlateH	R936	TGGAACGCT	F937	ATGGTTAGA	FALSE	FALSE	S193_pool2	PASS	FAIL	PASS	PASS	PASS	FAIL	697158	0.4223	0.415613	2825	0.851008	FAIL	FAIL
S194_pool1	S194_pool1	Mix1_0-01_R3_P3_G_pool1	G-B01	B	1	3	G	3G	1	M1	Mix 1	0.01	m1_0.01	FALSE	FALSE	FALSE	N/A	N/A	B1PlateG	R902	TCCTCAGCC	F938	GCTGCGTAT	FALSE	FALSE	S194_pool1	PASS	PASS	PASS	PASS	PASS	PASS	2155235	0.9097	0.509741	2841	0.853505	PASS	PASS
S194_pool2	S578_pool2	TMBPF_1_R4_P7_H_pool2	H-B01	B	1	7	H	7H	2	TMBPF	Tetramethyl bisphenol F	1	tmbpf_1	FALSE	FALSE	FALSE	5384-21-4	Bis(3,5-dimethyl-4-hydroxyphenyl)methane	B1PlateH	R936	TGGAACGCT	F938	GCTGCGTAT	FALSE	FALSE	S194_pool2	PASS	PASS	PASS	PASS	PASS	PASS	1023375	0.5704	0.445569	2843	0.852991	PASS	PASS
S195_pool1	S195_pool1	Mix1_0-1_R3_P3_G_pool1	G-C01	C	1	3	G	3G	1	M1	Mix 1	0.1	m1_0.1	FALSE	FALSE	FALSE	N/A	N/A	C1PlateG	R902	TCCTCAGCC	F939	TGTAACGGC	FALSE	FALSE	S195_pool1	PASS	PASS	PASS	PASS	PASS	PASS	2427005	0.9072	0.513691	2755	0.857001	PASS	PASS
S195_pool2	S579_pool2	DMSO_0-1_R33_P7_H_pool2	H-C01	C	1	7	H	7H	2	DMSO	Dimethyl sulfoxide	0	dmso_0_pool2	FALSE	FALSE	TRUE	67-68-5	Dimethyl sulfoxide	C1PlateH	R936	TGGAACGCT	F939	TGTAACGGC	FALSE	FALSE	S195_pool2	PASS	PASS	PASS	PASS	PASS	PASS	967295	0.5821	0.438335	2813	0.854498	PASS	PASS
S196_pool1	S196_pool1	Mix1_0-5_R3_P3_G_pool1	G-D01	D	1	3	G	3G	1	M1	Mix 1	0.5	m1_0.5	FALSE	FALSE	FALSE	N/A	N/A	D1PlateG	R902	TCCTCAGCC	F940	AATAGGTGC	FALSE	FALSE	S196_pool1	PASS	PASS	PASS	PASS	PASS	PASS	2312999	0.9162	0.511516	2725	0.857989	PASS	PASS
S196_pool2	S580_pool2	DMSO_0-1_R34_P7_H_pool2	H-D01	D	1	7	H	7H	2	DMSO	Dimethyl sulfoxide	0	dmso_0_pool2	FALSE	FALSE	TRUE	67-68-5	Dimethyl sulfoxide	D1PlateH	R936	TGGAACGCT	F940	AATAGGTGC	FALSE	FALSE	S196_pool2	PASS	PASS	PASS	PASS	PASS	PASS	1411917	0.6564	0.477522	2813	0.854683	PASS	PASS
S197_pool1	S197_pool1	Mix1_1_R3_P3_G_pool1	G-E01	E	1	3	G	3G	1	M1	Mix 1	1	m1_1	FALSE	FALSE	FALSE	N/A	N/A	E1PlateG	R902	TCCTCAGCC	F941	AACACAATC	FALSE	FALSE	S197_pool1	PASS	PASS	PASS	PASS	PASS	PASS	2840030	0.9097	0.532597	2906	0.84985	PASS	PASS
S197_pool2	S581_pool2	DMSO_0-1_R35_P7_H_pool2	H-E01	E	1	7	H	7H	2	DMSO	Dimethyl sulfoxide	0	dmso_0_pool2	FALSE	FALSE	TRUE	67-68-5	Dimethyl sulfoxide	E1PlateH	R936	TGGAACGCT	F941	AACACAATC	FALSE	FALSE	S197_pool2	PASS	PASS	PASS	PASS	PASS	PASS	1156922	0.6296	0.456619	2833	0.853517	PASS	PASS
S198_pool1	S198_pool1	Mix1_5_R3_P3_G_pool1	G-F01	F	1	3	G	3G	1	M1	Mix 1	5	m1_5	FALSE	FALSE	FALSE	N/A	N/A	F1PlateG	R902	TCCTCAGCC	F942	TGCCGGTAT	FALSE	FALSE	S198_pool1	PASS	PASS	PASS	PASS	PASS	PASS	2124666	0.9168	0.504549	2721	0.857954	PASS	PASS
S198_pool2	S582_pool2	DMSO_0-1_R36_P7_H_pool2	H-F01	F	1	7	H	7H	2	DMSO	Dimethyl sulfoxide	0	dmso_0_pool2	FALSE	FALSE	TRUE	67-68-5	Dimethyl sulfoxide	F1PlateH	R936	TGGAACGCT	F942	TGCCGGTAT	FALSE	FALSE	S198_pool2	PASS	PASS	PASS	PASS	PASS	PASS	1051595	0.6072	0.45014	2849	0.852763	PASS	PASS
S199_pool1	S199_pool1	Mix1_10_R3_P3_G_pool1	G-G01	G	1	3	G	3G	1	M1	Mix 1	10	m1_10	FALSE	FALSE	FALSE	N/A	N/A	G1PlateG	R902	TCCTCAGCC	F943	TAAGTTACG	FALSE	FALSE	S199_pool1	PASS	PASS	PASS	PASS	PASS	PASS	2444259	0.9209	0.53202	2997	0.845325	PASS	PASS
S199_pool2	S583_pool2	DMSO_0-1_R37_P7_H_pool2	H-G01	G	1	7	H	7H	2	DMSO	Dimethyl sulfoxide	0	dmso_0_pool2	FALSE	FALSE	TRUE	67-68-5	Dimethyl sulfoxide	G1PlateH	R936	TGGAACGCT	F943	TAAGTTACG	FALSE	FALSE	S199_pool2	PASS	PASS	PASS	PASS	PASS	PASS	1163799	0.6353	0.464341	2880	0.851584	PASS	PASS
S19_pool1	S19_pool1	Mix3_0-1_R1_P3_G_pool1	E-C03	C	3	1	E	1E	1	M3	Mix 3	0.1	m3_0.1	FALSE	FALSE	FALSE	N/A	N/A	C3PlateE	R911	GGGTTGTTA	F908	AAGGTGTTT	FALSE	FALSE	S19_pool1	PASS	PASS	PASS	PASS	PASS	PASS	2508350	0.8691	0.508454	2588	0.86467	PASS	PASS
S19_pool2	S403_pool2	BPS_0-1_R1_P5_F_pool2	F-C03	C	3	5	F	5F	2	BPS	Bisphenol S	0.1	bps_0.1	FALSE	FALSE	FALSE	1980-09-01	4,4'-Sulfonyldiphenol	C3PlateF	R938	ATTCGAATC	F908	AAGGTGTTT	FALSE	FALSE	S19_pool2	PASS	PASS	PASS	PASS	PASS	PASS	2032191	0.9018	0.485466	2521	0.867449	PASS	PASS
S1_pool1	S1_pool1	Mix1_0-001_R1_P1_E_pool1	E-A01	A	1	1	E	1E	1	M1	Mix 1	0.001	m1_0.001	FALSE	FALSE	FALSE	N/A	N/A	A1PlateE	R902	TCCTCAGCC	F904	CTAATGCAC	TRUE	FALSE	S1_pool1	FAIL	PASS	FAIL	PASS	PASS	FAIL	68576	0.8876	0.150712	2689	0.864833	FAIL	FAIL
S1_pool2	S385_pool2	BPZ_0-001_R1_P5_F_pool2	F-A01	A	1	5	F	5F	2	BPZ	Bisphenol Z	0.001	bpz_0.001	FALSE	FALSE	FALSE	843-55-0	4,4?-Cyclohexylidenebisphenol	A1PlateF	R936	TGGAACGCT	F904	CTAATGCAC	FALSE	FALSE	S1_pool2	PASS	PASS	PASS	PASS	PASS	PASS	1654167	0.9084	0.481294	2712	0.858393	PASS	PASS
S200_pool1	S200_pool1	Mix1_50_R3_P3_G_pool1	G-H01	H	1	3	G	3G	1	M1	Mix 1	50	m1_50	FALSE	FALSE	FALSE	N/A	N/A	H1PlateG	R902	TCCTCAGCC	F944	AGCTAGACC	FALSE	FALSE	S200_pool1	PASS	PASS	PASS	PASS	PASS	PASS	2745961	0.9197	0.534106	2950	0.847353	PASS	PASS
S200_pool2	S584_pool2	DMSO_0-1_R38_P7_H_pool2	H-H01	H	1	7	H	7H	2	DMSO	Dimethyl sulfoxide	0	dmso_0_pool2	FALSE	FALSE	TRUE	67-68-5	Dimethyl sulfoxide	H1PlateH	R936	TGGAACGCT	F944	AGCTAGACC	FALSE	FALSE	S200_pool2	PASS	PASS	PASS	PASS	PASS	PASS	910741	0.5118	0.439755	2944	0.848058	PASS	PASS
S201_pool1	S201_pool1	Mix2_0-001_R3_P3_G_pool1	G-A02	A	2	3	G	3G	1	M2	Mix 2	0.001	m2_0.001	FALSE	FALSE	FALSE	N/A	N/A	A2PlateG	R908	AAGACTCTT	F937	ATGGTTAGA	FALSE	FALSE	S201_pool1	PASS	PASS	PASS	PASS	PASS	PASS	2059631	0.9026	0.495851	2740	0.858165	PASS	PASS
S201_pool2	S585_pool2	BPAP_0-001_R4_P7_H_pool2	H-A02	A	2	7	H	7H	2	BPAP	Bisphenol AP	0.001	bpap_0.001	FALSE	FALSE	FALSE	1571-75-1	1,1-Bis(4-hydroxyphenyl)-1-phenylethane	A2PlateH	R937	ATCGCGACT	F937	ATGGTTAGA	FALSE	FALSE	S201_pool2	PASS	PASS	PASS	PASS	PASS	PASS	1193700	0.5996	0.451604	2700	0.8596	PASS	PASS
S202_pool1	S202_pool1	Mix2_0-01_R3_P3_G_pool1	G-B02	B	2	3	G	3G	1	M2	Mix 2	0.01	m2_0.01	FALSE	FALSE	FALSE	N/A	N/A	B2PlateG	R908	AAGACTCTT	F938	GCTGCGTAT	FALSE	FALSE	S202_pool1	PASS	PASS	PASS	PASS	PASS	PASS	1579071	0.9084	0.485954	2826	0.853668	PASS	PASS
S202_pool2	S586_pool2	BPAP_0-01_R4_P7_H_pool2	H-B02	B	2	7	H	7H	2	BPAP	Bisphenol AP	0.01	bpap_0.01	FALSE	FALSE	FALSE	1571-75-1	1,1-Bis(4-hydroxyphenyl)-1-phenylethane	B2PlateH	R937	ATCGCGACT	F938	GCTGCGTAT	FALSE	FALSE	S202_pool2	PASS	PASS	PASS	PASS	PASS	PASS	1034303	0.5747	0.447255	2868	0.851892	PASS	PASS
S203_pool1	S203_pool1	Mix2_0-1_R3_P3_G_pool1	G-C02	C	2	3	G	3G	1	M2	Mix 2	0.1	m2_0.1	FALSE	FALSE	FALSE	N/A	N/A	C2PlateG	R908	AAGACTCTT	F939	TGTAACGGC	FALSE	FALSE	S203_pool1	PASS	PASS	PASS	PASS	PASS	PASS	2107486	0.9061	0.500777	2744	0.857842	PASS	PASS
S203_pool2	S587_pool2	BPAP_0-1_R4_P7_H_pool2	H-C02	C	2	7	H	7H	2	BPAP	Bisphenol AP	0.1	bpap_0.1	FALSE	FALSE	FALSE	1571-75-1	1,1-Bis(4-hydroxyphenyl)-1-phenylethane	C2PlateH	R937	ATCGCGACT	F939	TGTAACGGC	FALSE	FALSE	S203_pool2	PASS	PASS	PASS	PASS	PASS	PASS	944146	0.5867	0.433231	2788	0.85596	PASS	PASS
S204_pool1	S204_pool1	Mix2_0-5_R3_P3_G_pool1	G-D02	D	2	3	G	3G	1	M2	Mix 2	0.5	m2_0.5	FALSE	FALSE	FALSE	N/A	N/A	D2PlateG	R908	AAGACTCTT	F940	AATAGGTGC	FALSE	FALSE	S204_pool1	PASS	PASS	PASS	PASS	PASS	PASS	2253174	0.9103	0.510407	2805	0.854918	PASS	PASS
S204_pool2	S588_pool2	BPAP_0-5_R4_P7_H_pool2	H-D02	D	2	7	H	7H	2	BPAP	Bisphenol AP	0.5	bpap_0.5	FALSE	FALSE	FALSE	1571-75-1	1,1-Bis(4-hydroxyphenyl)-1-phenylethane	D2PlateH	R937	ATCGCGACT	F940	AATAGGTGC	FALSE	FALSE	S204_pool2	PASS	PASS	PASS	PASS	PASS	PASS	1092250	0.6304	0.460924	2881	0.851644	PASS	PASS
S205_pool1	S205_pool1	Mix2_1_R3_P3_G_pool1	G-E02	E	2	3	G	3G	1	M2	Mix 2	1	m2_1	FALSE	FALSE	FALSE	N/A	N/A	E2PlateG	R908	AAGACTCTT	F941	AACACAATC	FALSE	FALSE	S205_pool1	PASS	PASS	PASS	PASS	PASS	PASS	2768899	0.9093	0.527493	2801	0.854264	PASS	PASS
S205_pool2	S589_pool2	BPAP_1_R4_P7_H_pool2	H-E02	E	2	7	H	7H	2	BPAP	Bisphenol AP	1	bpap_1	FALSE	FALSE	FALSE	1571-75-1	1,1-Bis(4-hydroxyphenyl)-1-phenylethane	E2PlateH	R937	ATCGCGACT	F941	AACACAATC	FALSE	FALSE	S205_pool2	PASS	PASS	PASS	PASS	PASS	PASS	1448602	0.6468	0.484844	2877	0.85078	PASS	PASS
S206_pool1	S206_pool1	Mix2_5_R3_P3_G_pool1	G-F02	F	2	3	G	3G	1	M2	Mix 2	5	m2_5	FALSE	FALSE	FALSE	N/A	N/A	F2PlateG	R908	AAGACTCTT	F942	TGCCGGTAT	FALSE	FALSE	S206_pool1	PASS	PASS	PASS	PASS	PASS	PASS	1890023	0.9009	0.490392	2729	0.858883	PASS	PASS
S206_pool2	S590_pool2	BPAP_5_R4_P7_H_pool2	H-F02	F	2	7	H	7H	2	BPAP	Bisphenol AP	5	bpap_5	FALSE	FALSE	FALSE	1571-75-1	1,1-Bis(4-hydroxyphenyl)-1-phenylethane	F2PlateH	R937	ATCGCGACT	F942	TGCCGGTAT	FALSE	FALSE	S206_pool2	PASS	PASS	PASS	PASS	PASS	PASS	959636	0.6164	0.43687	2723	0.859293	PASS	PASS
S207_pool1	S207_pool1	Mix2_10_R3_P3_G_pool1	G-G02	G	2	3	G	3G	1	M2	Mix 2	10	m2_10	FALSE	FALSE	FALSE	N/A	N/A	G2PlateG	R908	AAGACTCTT	F943	TAAGTTACG	FALSE	FALSE	S207_pool1	PASS	PASS	PASS	PASS	PASS	PASS	1951308	0.9085	0.499933	2805	0.854958	PASS	PASS
S207_pool2	S591_pool2	BPAP_10_R4_P7_H_pool2	H-G02	G	2	7	H	7H	2	BPAP	Bisphenol AP	10	bpap_10	FALSE	FALSE	FALSE	1571-75-1	1,1-Bis(4-hydroxyphenyl)-1-phenylethane	G2PlateH	R937	ATCGCGACT	F943	TAAGTTACG	FALSE	FALSE	S207_pool2	PASS	PASS	PASS	PASS	PASS	PASS	1065776	0.6212	0.452803	2894	0.850209	PASS	PASS
S208_pool1	S208_pool1	Mix2_50_R3_P3_G_pool1	G-H02	H	2	3	G	3G	1	M2	Mix 2	50	m2_50	FALSE	FALSE	FALSE	N/A	N/A	H2PlateG	R908	AAGACTCTT	F944	AGCTAGACC	FALSE	FALSE	S208_pool1	PASS	PASS	PASS	PASS	PASS	PASS	2432741	0.9061	0.511295	2791	0.855328	PASS	PASS
S208_pool2	S592_pool2	BPAP_50_R4_P7_H_pool2	H-H02	H	2	7	H	7H	2	BPAP	Bisphenol AP	50	bpap_50	FALSE	FALSE	FALSE	1571-75-1	1,1-Bis(4-hydroxyphenyl)-1-phenylethane	H2PlateH	R937	ATCGCGACT	F944	AGCTAGACC	FALSE	FALSE	S208_pool2	PASS	PASS	PASS	PASS	PASS	PASS	861735	0.5092	0.425909	2821	0.853958	PASS	PASS
S209_pool1	S209_pool1	Mix3_0-001_R3_P3_G_pool1	G-A03	A	3	3	G	3G	1	M3	Mix 3	0.001	m3_0.001	FALSE	FALSE	FALSE	N/A	N/A	A3PlateG	R911	GGGTTGTTA	F937	ATGGTTAGA	FALSE	FALSE	S209_pool1	PASS	PASS	PASS	PASS	PASS	PASS	1633241	0.8831	0.472818	2654	0.86243	PASS	PASS
S209_pool2	S593_pool2	BPS_0-001_R4_P7_H_pool2	H-A03	A	3	7	H	7H	2	BPS	Bisphenol S	0.001	bps_0.001	FALSE	FALSE	FALSE	1980-09-01	4,4'-Sulfonyldiphenol	A3PlateH	R938	ATTCGAATC	F937	ATGGTTAGA	FALSE	FALSE	S209_pool2	PASS	PASS	PASS	PASS	PASS	PASS	1106211	0.516	0.446545	2737	0.858266	PASS	PASS
S20_pool1	S20_pool1	Mix3_0-5_R1_P3_G_pool1	E-D03	D	3	1	E	1E	1	M3	Mix 3	0.5	m3_0.5	FALSE	FALSE	FALSE	N/A	N/A	D3PlateE	R911	GGGTTGTTA	F916	AATTCGGAA	FALSE	FALSE	S20_pool1	PASS	PASS	PASS	PASS	PASS	PASS	2328248	0.8829	0.500022	2574	0.865225	PASS	PASS
S20_pool2	S404_pool2	BPS_0-5_R1_P5_F_pool2	F-D03	D	3	5	F	5F	2	BPS	Bisphenol S	0.5	bps_0.5	FALSE	FALSE	FALSE	1980-09-01	4,4'-Sulfonyldiphenol	D3PlateF	R938	ATTCGAATC	F916	AATTCGGAA	FALSE	FALSE	S20_pool2	PASS	PASS	PASS	PASS	PASS	PASS	2182433	0.9059	0.489238	2510	0.868168	PASS	PASS
S210_pool1	S210_pool1	Mix3_0-01_R3_P3_G_pool1	G-B03	B	3	3	G	3G	1	M3	Mix 3	0.01	m3_0.01	FALSE	FALSE	FALSE	N/A	N/A	B3PlateG	R911	GGGTTGTTA	F938	GCTGCGTAT	FALSE	FALSE	S210_pool1	PASS	PASS	PASS	PASS	PASS	PASS	2145796	0.9102	0.501531	2645	0.862204	PASS	PASS
S210_pool2	S594_pool2	BPS_0-01_R4_P7_H_pool2	H-B03	B	3	7	H	7H	2	BPS	Bisphenol S	0.01	bps_0.01	FALSE	FALSE	FALSE	1980-09-01	4,4'-Sulfonyldiphenol	B3PlateH	R938	ATTCGAATC	F938	GCTGCGTAT	FALSE	FALSE	S210_pool2	PASS	PASS	PASS	PASS	PASS	PASS	1006259	0.5514	0.435628	2694	0.860346	PASS	PASS
S211_pool1	S211_pool1	Mix3_0-1_R3_P3_G_pool1	G-C03	C	3	3	G	3G	1	M3	Mix 3	0.1	m3_0.1	FALSE	FALSE	FALSE	N/A	N/A	C3PlateG	R911	GGGTTGTTA	F939	TGTAACGGC	FALSE	FALSE	S211_pool1	PASS	PASS	PASS	PASS	PASS	PASS	2065481	0.9028	0.506635	2849	0.852826	PASS	PASS
S211_pool2	S595_pool2	BPS_0-1_R4_P7_H_pool2	H-C03	C	3	7	H	7H	2	BPS	Bisphenol S	0.1	bps_0.1	FALSE	FALSE	FALSE	1980-09-01	4,4'-Sulfonyldiphenol	C3PlateH	R938	ATTCGAATC	F939	TGTAACGGC	FALSE	FALSE	S211_pool2	PASS	PASS	PASS	PASS	PASS	PASS	1399057	0.6367	0.472418	2869	0.851898	PASS	PASS
S212_pool1	S212_pool1	Mix3_0-5_R3_P3_G_pool1	G-D03	D	3	3	G	3G	1	M3	Mix 3	0.5	m3_0.5	FALSE	FALSE	FALSE	N/A	N/A	D3PlateG	R911	GGGTTGTTA	F940	AATAGGTGC	FALSE	FALSE	S212_pool1	PASS	PASS	PASS	PASS	PASS	PASS	2082115	0.8926	0.504194	2867	0.852244	PASS	PASS
S212_pool2	S596_pool2	BPS_0-5_R4_P7_H_pool2	H-D03	D	3	7	H	7H	2	BPS	Bisphenol S	0.5	bps_0.5	FALSE	FALSE	FALSE	1980-09-01	4,4'-Sulfonyldiphenol	D3PlateH	R938	ATTCGAATC	F940	AATAGGTGC	FALSE	FALSE	S212_pool2	PASS	PASS	PASS	PASS	PASS	PASS	1049953	0.5772	0.443794	2782	0.856447	PASS	PASS
S213_pool1	S213_pool1	Mix3_1_R3_P3_G_pool1	G-E03	E	3	3	G	3G	1	M3	Mix 3	1	m3_1	FALSE	FALSE	FALSE	N/A	N/A	E3PlateG	R911	GGGTTGTTA	F941	AACACAATC	FALSE	FALSE	S213_pool1	PASS	PASS	PASS	PASS	PASS	PASS	2541131	0.9147	0.508366	2571	0.865428	PASS	PASS
S213_pool2	S597_pool2	BPS_1_R4_P7_H_pool2	H-E03	E	3	7	H	7H	2	BPS	Bisphenol S	1	bps_1	FALSE	FALSE	FALSE	1980-09-01	4,4'-Sulfonyldiphenol	E3PlateH	R938	ATTCGAATC	F941	AACACAATC	FALSE	FALSE	S213_pool2	PASS	PASS	PASS	PASS	PASS	PASS	1463449	0.623	0.481871	2878	0.851513	PASS	PASS
S214_pool1	S214_pool1	Mix3_5_R3_P3_G_pool1	G-F03	F	3	3	G	3G	1	M3	Mix 3	5	m3_5	FALSE	FALSE	FALSE	N/A	N/A	F3PlateG	R911	GGGTTGTTA	F942	TGCCGGTAT	FALSE	FALSE	S214_pool1	PASS	PASS	PASS	PASS	PASS	PASS	1882519	0.9104	0.49199	2798	0.855278	PASS	PASS
S214_pool2	S598_pool2	BPS_5_R4_P7_H_pool2	H-F03	F	3	7	H	7H	2	BPS	Bisphenol S	5	bps_5	FALSE	FALSE	FALSE	1980-09-01	4,4'-Sulfonyldiphenol	F3PlateH	R938	ATTCGAATC	F942	TGCCGGTAT	FALSE	FALSE	S214_pool2	PASS	PASS	PASS	PASS	PASS	FAIL	1029713	0.6354	0.55563	3303	0.822053	FAIL	FAIL
S215_pool1	S215_pool1	Mix3_10_R3_P3_G_pool1	G-G03	G	3	3	G	3G	1	M3	Mix 3	10	m3_10	FALSE	FALSE	FALSE	N/A	N/A	G3PlateG	R911	GGGTTGTTA	F943	TAAGTTACG	FALSE	FALSE	S215_pool1	PASS	PASS	PASS	PASS	PASS	PASS	1718782	0.9073	0.487951	2800	0.855079	PASS	PASS
S215_pool2	S599_pool2	BPS_10_R4_P7_H_pool2	H-G03	G	3	7	H	7H	2	BPS	Bisphenol S	10	bps_10	FALSE	FALSE	FALSE	1980-09-01	4,4'-Sulfonyldiphenol	G3PlateH	R938	ATTCGAATC	F943	TAAGTTACG	FALSE	FALSE	S215_pool2	PASS	PASS	PASS	PASS	PASS	PASS	1158585	0.6636	0.46332	2884	0.851298	PASS	PASS
S216_pool1	S216_pool1	Mix3_50_R3_P3_G_pool1	G-H03	H	3	3	G	3G	1	M3	Mix 3	50	m3_50	FALSE	FALSE	FALSE	N/A	N/A	H3PlateG	R911	GGGTTGTTA	F944	AGCTAGACC	FALSE	FALSE	S216_pool1	PASS	PASS	PASS	PASS	PASS	PASS	1951198	0.8983	0.475347	2472	0.870333	PASS	PASS
S216_pool2	S600_pool2	BPS_50_R4_P7_H_pool2	H-H03	H	3	7	H	7H	2	BPS	Bisphenol S	50	bps_50	FALSE	FALSE	FALSE	1980-09-01	4,4'-Sulfonyldiphenol	H3PlateH	R938	ATTCGAATC	F944	AGCTAGACC	FALSE	FALSE	S216_pool2	PASS	PASS	PASS	PASS	PASS	PASS	901679	0.5835	0.442152	2923	0.849316	PASS	PASS
S217_pool1	S217_pool1	Mix4_0-001_R3_P3_G_pool1	G-A04	A	4	3	G	3G	1	M4	Mix 4	0.001	m4_0.001	FALSE	FALSE	FALSE	N/A	N/A	A4PlateG	R912	GAACTGTAT	F937	ATGGTTAGA	FALSE	FALSE	S217_pool1	PASS	PASS	PASS	PASS	PASS	PASS	2133488	0.9067	0.500954	2802	0.854911	PASS	PASS
S217_pool2	S601_pool2	24BPF_0-001_R4_P7_H_pool2	H-A04	A	4	7	H	7H	2	24-BPF	2,4'-Bisphenol F	0.001	24bpf_0.001	FALSE	FALSE	FALSE	2467-03-0	2,4'-Dihydroxydiphenylmethane	A4PlateH	R943	TGCTTATTC	F937	ATGGTTAGA	FALSE	FALSE	S217_pool2	PASS	PASS	PASS	PASS	PASS	PASS	1072461	0.5988	0.439178	2656	0.862051	PASS	PASS
S218_pool1	S218_pool1	Mix4_0-01_R3_P3_G_pool1	G-B04	B	4	3	G	3G	1	M4	Mix 4	0.01	m4_0.01	FALSE	FALSE	FALSE	N/A	N/A	B4PlateG	R912	GAACTGTAT	F938	GCTGCGTAT	FALSE	FALSE	S218_pool1	PASS	PASS	PASS	PASS	PASS	PASS	2306779	0.9126	0.511738	2745	0.857285	PASS	PASS
S218_pool2	S602_pool2	24BPF_0-01_R4_P7_H_pool2	H-B04	B	4	7	H	7H	2	24-BPF	2,4'-Bisphenol F	0.01	24bpf_0.01	FALSE	FALSE	FALSE	2467-03-0	2,4'-Dihydroxydiphenylmethane	B4PlateH	R943	TGCTTATTC	F938	GCTGCGTAT	FALSE	FALSE	S218_pool2	PASS	FAIL	PASS	PASS	PASS	PASS	594199	0.3251	0.383837	2707	0.860307	PASS	FAIL
S219_pool1	S219_pool1	Mix4_0-1_R3_P3_G_pool1	G-C04	C	4	3	G	3G	1	M4	Mix 4	0.1	m4_0.1	FALSE	FALSE	FALSE	N/A	N/A	C4PlateG	R912	GAACTGTAT	F939	TGTAACGGC	FALSE	FALSE	S219_pool1	PASS	PASS	PASS	PASS	PASS	PASS	2280848	0.9024	0.502152	2691	0.860142	PASS	PASS
S219_pool2	S603_pool2	24BPF_0-1_R4_P7_H_pool2	H-C04	C	4	7	H	7H	2	24-BPF	2,4'-Bisphenol F	0.1	24bpf_0.1	FALSE	FALSE	FALSE	2467-03-0	2,4'-Dihydroxydiphenylmethane	C4PlateH	R943	TGCTTATTC	F939	TGTAACGGC	FALSE	FALSE	S219_pool2	PASS	PASS	PASS	PASS	PASS	PASS	1056800	0.547	0.438069	2633	0.863327	PASS	PASS
S21_pool1	S21_pool1	Mix3_1_R1_P3_G_pool1	E-E03	E	3	1	E	1E	1	M3	Mix 3	1	m3_1	FALSE	FALSE	FALSE	N/A	N/A	E3PlateE	R911	GGGTTGTTA	F927	GACCTTGCT	FALSE	FALSE	S21_pool1	PASS	PASS	PASS	PASS	PASS	PASS	2047590	0.8783	0.486486	2514	0.867971	PASS	PASS
S21_pool2	S405_pool2	BPS_1_R1_P5_F_pool2	F-E03	E	3	5	F	5F	2	BPS	Bisphenol S	1	bps_1	FALSE	FALSE	FALSE	1980-09-01	4,4'-Sulfonyldiphenol	E3PlateF	R938	ATTCGAATC	F927	GACCTTGCT	FALSE	FALSE	S21_pool2	PASS	PASS	PASS	PASS	PASS	PASS	1916416	0.9061	0.47943	2481	0.869875	PASS	PASS
S220_pool1	S220_pool1	Mix4_0-5_R3_P3_G_pool1	G-D04	D	4	3	G	3G	1	M4	Mix 4	0.5	m4_0.5	FALSE	FALSE	FALSE	N/A	N/A	D4PlateG	R912	GAACTGTAT	F940	AATAGGTGC	FALSE	FALSE	S220_pool1	PASS	PASS	PASS	PASS	PASS	PASS	2050365	0.8975	0.489105	2609	0.864121	PASS	PASS
S220_pool2	S604_pool2	24BPF_0-5_R4_P7_H_pool2	H-D04	D	4	7	H	7H	2	24-BPF	2,4'-Bisphenol F	0.5	24bpf_0.5	FALSE	FALSE	FALSE	2467-03-0	2,4'-Dihydroxydiphenylmethane	D4PlateH	R943	TGCTTATTC	F940	AATAGGTGC	FALSE	FALSE	S220_pool2	PASS	PASS	PASS	PASS	PASS	PASS	1045742	0.5345	0.450584	2904	0.849992	PASS	PASS
S221_pool1	S221_pool1	Mix4_1_R3_P3_G_pool1	G-E04	E	4	3	G	3G	1	M4	Mix 4	1	m4_1	FALSE	FALSE	FALSE	N/A	N/A	E4PlateG	R912	GAACTGTAT	F941	AACACAATC	FALSE	FALSE	S221_pool1	PASS	PASS	PASS	PASS	PASS	PASS	2550273	0.8999	0.511561	2676	0.861243	PASS	PASS
S221_pool2	S605_pool2	24BPF_1_R4_P7_H_pool2	H-E04	E	4	7	H	7H	2	24-BPF	2,4'-Bisphenol F	1	24bpf_1	FALSE	FALSE	FALSE	2467-03-0	2,4'-Dihydroxydiphenylmethane	E4PlateH	R943	TGCTTATTC	F941	AACACAATC	FALSE	FALSE	S221_pool2	PASS	PASS	PASS	PASS	PASS	PASS	1187705	0.5305	0.4548	2767	0.856841	PASS	PASS
S222_pool1	S222_pool1	Mix4_5_R3_P3_G_pool1	G-F04	F	4	3	G	3G	1	M4	Mix 4	5	m4_5	FALSE	FALSE	FALSE	N/A	N/A	F4PlateG	R912	GAACTGTAT	F942	TGCCGGTAT	FALSE	FALSE	S222_pool1	PASS	PASS	PASS	PASS	PASS	PASS	1920940	0.908	0.496916	2819	0.854237	PASS	PASS
S222_pool2	S606_pool2	24BPF_5_R4_P7_H_pool2	H-F04	F	4	7	H	7H	2	24-BPF	2,4'-Bisphenol F	5	24bpf_5	FALSE	FALSE	FALSE	2467-03-0	2,4'-Dihydroxydiphenylmethane	F4PlateH	R943	TGCTTATTC	F942	TGCCGGTAT	FALSE	FALSE	S222_pool2	PASS	PASS	PASS	PASS	PASS	PASS	1327185	0.6438	0.467315	2814	0.853899	PASS	PASS
S223_pool1	S223_pool1	Mix4_10_R3_P3_G_pool1	G-G04	G	4	3	G	3G	1	M4	Mix 4	10	m4_10	FALSE	FALSE	FALSE	N/A	N/A	G4PlateG	R912	GAACTGTAT	F943	TAAGTTACG	FALSE	FALSE	S223_pool1	PASS	PASS	PASS	PASS	PASS	PASS	1921633	0.9064	0.496782	2790	0.855449	PASS	PASS
S223_pool2	S607_pool2	24BPF_10_R4_P7_H_pool2	H-G04	G	4	7	H	7H	2	24-BPF	2,4'-Bisphenol F	10	24bpf_10	FALSE	FALSE	FALSE	2467-03-0	2,4'-Dihydroxydiphenylmethane	G4PlateH	R943	TGCTTATTC	F943	TAAGTTACG	FALSE	FALSE	S223_pool2	PASS	PASS	PASS	PASS	PASS	PASS	779147	0.5425	0.416278	2804	0.854896	PASS	PASS
S224_pool1	S224_pool1	Mix4_50_R3_P3_G_pool1	G-H04	H	4	3	G	3G	1	M4	Mix 4	50	m4_50	FALSE	FALSE	FALSE	N/A	N/A	H4PlateG	R912	GAACTGTAT	F944	AGCTAGACC	FALSE	FALSE	S224_pool1	PASS	PASS	PASS	PASS	PASS	PASS	2183964	0.9051	0.503129	2759	0.857078	PASS	PASS
S224_pool2	S608_pool2	24BPF_50_R4_P7_H_pool2	H-H04	H	4	7	H	7H	2	24-BPF	2,4'-Bisphenol F	50	24bpf_50	FALSE	FALSE	FALSE	2467-03-0	2,4'-Dihydroxydiphenylmethane	H4PlateH	R943	TGCTTATTC	F944	AGCTAGACC	FALSE	FALSE	S224_pool2	PASS	PASS	PASS	PASS	PASS	PASS	994268	0.6464	0.451427	2945	0.848383	PASS	PASS
S225_pool1	S225_pool1	E2_0-1_R3_P3_G_pool1	G-A05	A	5	3	G	3G	1	E2	17B-Estradiol	0.1	e2_0.1	FALSE	FALSE	FALSE	50-28-2	17B-Estradiol	A5PlateG	R913	GTTTATACT	F937	ATGGTTAGA	FALSE	FALSE	S225_pool1	PASS	PASS	PASS	PASS	PASS	PASS	2157761	0.9081	0.503528	2776	0.856452	PASS	PASS
S225_pool2	S609_pool2	DMSO_0-1_R39_P7_H_pool2	H-A05	A	5	7	H	7H	2	DMSO	Dimethyl sulfoxide	0	dmso_0_pool2	FALSE	FALSE	TRUE	67-68-5	Dimethyl sulfoxide	A5PlateH	R945	TCAGCTAAT	F937	ATGGTTAGA	FALSE	FALSE	S225_pool2	PASS	FAIL	PASS	PASS	PASS	PASS	697400	0.4026	0.404207	2747	0.858099	PASS	FAIL
S226_pool1	S226_pool1	E2_1_R3_P3_G_pool1	G-B05	B	5	3	G	3G	1	E2	17B-Estradiol	1	e2_1	FALSE	FALSE	FALSE	50-28-2	17B-Estradiol	B5PlateG	R913	GTTTATACT	F938	GCTGCGTAT	FALSE	FALSE	S226_pool1	PASS	PASS	PASS	PASS	PASS	PASS	2158424	0.9127	0.508055	2839	0.853521	PASS	PASS
S226_pool2	S610_pool2	DMSO_0-1_R40_P7_H_pool2	H-B05	B	5	7	H	7H	2	DMSO	Dimethyl sulfoxide	0	dmso_0_pool2	FALSE	FALSE	TRUE	67-68-5	Dimethyl sulfoxide	B5PlateH	R945	TCAGCTAAT	F938	GCTGCGTAT	FALSE	FALSE	S226_pool2	PASS	FAIL	PASS	PASS	PASS	PASS	712493	0.3225	0.405184	2785	0.856633	PASS	FAIL
S227_pool1	S227_pool1	DMSO_0-1_R9_P3_G_pool1	G-C05	C	5	3	G	3G	1	DMSO	Dimethyl sulfoxide	0	dmso_0_pool1	FALSE	FALSE	TRUE	67-68-5	Dimethyl sulfoxide	C5PlateG	R913	GTTTATACT	F939	TGTAACGGC	FALSE	FALSE	S227_pool1	PASS	PASS	PASS	PASS	PASS	PASS	2146027	0.9094	0.508188	2845	0.852672	PASS	PASS
S227_pool2	S611_pool2	DMSO_0-1_R41_P7_H_pool2	H-C05	C	5	7	H	7H	2	DMSO	Dimethyl sulfoxide	0	dmso_0_pool2	FALSE	FALSE	TRUE	67-68-5	Dimethyl sulfoxide	C5PlateH	R945	TCAGCTAAT	F939	TGTAACGGC	FALSE	FALSE	S227_pool2	PASS	PASS	PASS	PASS	PASS	PASS	1120518	0.5411	0.450672	2800	0.855315	PASS	PASS
S228_pool1	S228_pool1	DMSO_0-1_R10_P3_G_pool1	G-D05	D	5	3	G	3G	1	DMSO	Dimethyl sulfoxide	0	dmso_0_pool1	FALSE	FALSE	TRUE	67-68-5	Dimethyl sulfoxide	D5PlateG	R913	GTTTATACT	F940	AATAGGTGC	FALSE	FALSE	S228_pool1	PASS	PASS	PASS	PASS	PASS	PASS	2175243	0.9057	0.49514	2560	0.865877	PASS	PASS
S228_pool2	S612_pool2	DMSO_0-1_R42_P7_H_pool2	H-D05	D	5	7	H	7H	2	DMSO	Dimethyl sulfoxide	0	dmso_0_pool2	FALSE	FALSE	TRUE	67-68-5	Dimethyl sulfoxide	D5PlateH	R945	TCAGCTAAT	F940	AATAGGTGC	FALSE	FALSE	S228_pool2	PASS	FAIL	PASS	PASS	PASS	PASS	718083	0.343	0.409222	2826	0.854365	PASS	FAIL
S229_pool1	S229_pool1	DMSO_0-1_R11_P3_G_pool1	G-E05	E	5	3	G	3G	1	DMSO	Dimethyl sulfoxide	0	dmso_0_pool1	FALSE	FALSE	TRUE	67-68-5	Dimethyl sulfoxide	E5PlateG	R913	GTTTATACT	F941	AACACAATC	FALSE	FALSE	S229_pool1	PASS	PASS	PASS	PASS	PASS	PASS	2188170	0.8899	0.508366	2763	0.855966	PASS	PASS
S229_pool2	S613_pool2	DMSO_0-1_R43_P7_H_pool2	H-E05	E	5	7	H	7H	2	DMSO	Dimethyl sulfoxide	0	dmso_0_pool2	FALSE	FALSE	TRUE	67-68-5	Dimethyl sulfoxide	E5PlateH	R945	TCAGCTAAT	F941	AACACAATC	FALSE	FALSE	S229_pool2	PASS	PASS	PASS	PASS	PASS	PASS	1544969	0.646	0.489904	2883	0.851215	PASS	PASS
S22_pool1	S22_pool1	Mix3_5_R1_P3_G_pool1	E-F03	F	3	1	E	1E	1	M3	Mix 3	5	m3_5	FALSE	FALSE	FALSE	N/A	N/A	F3PlateE	R911	GGGTTGTTA	F934	TGCATCTGC	FALSE	FALSE	S22_pool1	PASS	PASS	PASS	PASS	PASS	PASS	2972922	0.8896	0.524697	2624	0.86279	PASS	PASS
S22_pool2	S406_pool2	BPS_5_R1_P5_F_pool2	F-F03	F	3	5	F	5F	2	BPS	Bisphenol S	5	bps_5	FALSE	FALSE	FALSE	1980-09-01	4,4'-Sulfonyldiphenol	F3PlateF	R938	ATTCGAATC	F934	TGCATCTGC	FALSE	FALSE	S22_pool2	PASS	PASS	PASS	PASS	PASS	PASS	2355311	0.878	0.502818	2626	0.862764	PASS	PASS
S230_pool1	S230_pool1	DMSO_0-1_R12_P3_G_pool1	G-F05	F	5	3	G	3G	1	DMSO	Dimethyl sulfoxide	0	dmso_0_pool1	FALSE	FALSE	TRUE	67-68-5	Dimethyl sulfoxide	F5PlateG	R913	GTTTATACT	F942	TGCCGGTAT	FALSE	FALSE	S230_pool1	PASS	PASS	PASS	PASS	PASS	PASS	1619697	0.9035	0.470821	2638	0.863184	PASS	PASS
S230_pool2	S614_pool2	DMSO_0-1_R44_P7_H_pool2	H-F05	F	5	7	H	7H	2	DMSO	Dimethyl sulfoxide	0	dmso_0_pool2	FALSE	FALSE	TRUE	67-68-5	Dimethyl sulfoxide	F5PlateH	R945	TCAGCTAAT	F942	TGCCGGTAT	FALSE	FALSE	S230_pool2	PASS	PASS	PASS	PASS	PASS	PASS	1027003	0.5293	0.442817	2794	0.855645	PASS	PASS
S231_pool1	S231_pool1	NC_R5_P3_G_pool1	G-G05	G	5	3	G	3G	1	lysis_buffer	No cells; 1X Lysis buffer	0	lysis_buffer	TRUE	FALSE	FALSE	N/A	N/A	G5PlateG	R913	GTTTATACT	F943	TAAGTTACG	FALSE	FALSE	S231_pool1	FAIL	FAIL	FAIL	PASS	PASS	FAIL	40748	0.1394	0.102206	2773	0.862244	FAIL	FAIL
S231_pool2	S615_pool2	NC_R13_P7_H_pool2	H-G05	G	5	7	H	7H	2	lysis_buffer	No cells; 1X Lysis buffer	0	lysis_buffer	TRUE	FALSE	FALSE	N/A	N/A	G5PlateH	R945	TCAGCTAAT	F943	TAAGTTACG	FALSE	FALSE	S231_pool2	FAIL	FAIL	FAIL	PASS	PASS	FAIL	33038	0.0216	0.0821018	2461	0.879186	FAIL	FAIL
S232_pool1	S232_pool1	NC_R6_P3_G_pool1	G-H05	H	5	3	G	3G	1	lysis_buffer	No cells; 1X Lysis buffer	0	lysis_buffer	TRUE	FALSE	FALSE	N/A	N/A	H5PlateG	R913	GTTTATACT	F944	AGCTAGACC	FALSE	FALSE	S232_pool1	FAIL	FAIL	FAIL	PASS	PASS	FAIL	48268	0.1617	0.120756	2835	0.858975	FAIL	FAIL
S232_pool2	S616_pool2	NC_R14_P7_H_pool2	H-H05	H	5	7	H	7H	2	lysis_buffer	No cells; 1X Lysis buffer	0	lysis_buffer	TRUE	FALSE	FALSE	N/A	N/A	H5PlateH	R945	TCAGCTAAT	F944	AGCTAGACC	FALSE	FALSE	S232_pool2	FAIL	FAIL	FAIL	PASS	PASS	FAIL	35133	0.0187	0.0870279	2442	0.878949	FAIL	FAIL
S233_pool1	S233_pool1	Mix5_0-001_R3_P3_G_pool1	G-A06	A	6	3	G	3G	1	M5	Mix 5	0.001	m5_0.001	FALSE	FALSE	FALSE	N/A	N/A	A6PlateG	R919	ACTCATGTA	F937	ATGGTTAGA	FALSE	FALSE	S233_pool1	PASS	PASS	PASS	PASS	PASS	PASS	2420070	0.9048	0.516043	2895	0.851125	PASS	PASS
S233_pool2	S617_pool2	P201_0-001_R4_P7_H_pool2	H-A06	A	6	7	H	7H	2	P201	Pergafast201	0.001	p201_0.001	FALSE	FALSE	FALSE	232938-43-1	4-Methyl-N-[[[3-[[(4-methylphenyl)sulfonyl]oxy]phenyl]amino]carbonyl]benzenesulfonamide	A6PlateH	R946	TGATTAAGC	F937	ATGGTTAGA	FALSE	FALSE	S233_pool2	PASS	PASS	PASS	PASS	PASS	PASS	1094270	0.6257	0.455643	2875	0.851834	PASS	PASS
S234_pool1	S234_pool1	Mix5_0-01_R3_P3_G_pool1	G-B06	B	6	3	G	3G	1	M5	Mix 5	0.01	m5_0.01	FALSE	FALSE	FALSE	N/A	N/A	B6PlateG	R919	ACTCATGTA	F938	GCTGCGTAT	FALSE	FALSE	S234_pool1	PASS	PASS	PASS	PASS	PASS	PASS	2441133	0.9111	0.506102	2641	0.862883	PASS	PASS
S234_pool2	S618_pool2	P201_0-01_R4_P7_H_pool2	H-B06	B	6	7	H	7H	2	P201	Pergafast201	0.01	p201_0.01	FALSE	FALSE	FALSE	232938-43-1	4-Methyl-N-[[[3-[[(4-methylphenyl)sulfonyl]oxy]phenyl]amino]carbonyl]benzenesulfonamide	B6PlateH	R946	TGATTAAGC	F938	GCTGCGTAT	FALSE	FALSE	S234_pool2	PASS	PASS	PASS	PASS	PASS	FAIL	1072850	0.5941	0.469933	2925	0.846004	FAIL	FAIL
S235_pool1	S235_pool1	Mix5_0-1_R3_P3_G_pool1	G-C06	C	6	3	G	3G	1	M5	Mix 5	0.1	m5_0.1	FALSE	FALSE	FALSE	N/A	N/A	C6PlateG	R919	ACTCATGTA	F939	TGTAACGGC	FALSE	FALSE	S235_pool1	PASS	PASS	PASS	PASS	PASS	PASS	2749317	0.9153	0.516931	2644	0.86184	PASS	PASS
S235_pool2	S619_pool2	P201_0-1_R4_P7_H_pool2	H-C06	C	6	7	H	7H	2	P201	Pergafast201	0.1	p201_0.1	FALSE	FALSE	FALSE	232938-43-1	4-Methyl-N-[[[3-[[(4-methylphenyl)sulfonyl]oxy]phenyl]amino]carbonyl]benzenesulfonamide	C6PlateH	R946	TGATTAAGC	F939	TGTAACGGC	FALSE	FALSE	S235_pool2	PASS	FAIL	PASS	PASS	PASS	PASS	498908	0.2799	0.357476	2612	0.865025	PASS	FAIL
S236_pool1	S236_pool1	Mix5_0-5_R3_P3_G_pool1	G-D06	D	6	3	G	3G	1	M5	Mix 5	0.5	m5_0.5	FALSE	FALSE	FALSE	N/A	N/A	D6PlateG	R919	ACTCATGTA	F940	AATAGGTGC	FALSE	FALSE	S236_pool1	PASS	PASS	PASS	PASS	PASS	PASS	2095514	0.8957	0.487773	2568	0.86631	PASS	PASS
S236_pool2	S620_pool2	P201_0-5_R4_P7_H_pool2	H-D06	D	6	7	H	7H	2	P201	Pergafast201	0.5	p201_0.5	FALSE	FALSE	FALSE	232938-43-1	4-Methyl-N-[[[3-[[(4-methylphenyl)sulfonyl]oxy]phenyl]amino]carbonyl]benzenesulfonamide	D6PlateH	R946	TGATTAAGC	F940	AATAGGTGC	FALSE	FALSE	S236_pool2	PASS	PASS	PASS	PASS	PASS	PASS	1151978	0.5817	0.448986	2707	0.859599	PASS	PASS
S237_pool1	S237_pool1	Mix5_1_R3_P3_G_pool1	G-E06	E	6	3	G	3G	1	M5	Mix 5	1	m5_1	FALSE	FALSE	FALSE	N/A	N/A	E6PlateG	R919	ACTCATGTA	F941	AACACAATC	FALSE	FALSE	S237_pool1	PASS	PASS	PASS	PASS	PASS	PASS	3515956	0.907	0.537612	2780	0.855899	PASS	PASS
S237_pool2	S621_pool2	P201_1_R4_P7_H_pool2	H-E06	E	6	7	H	7H	2	P201	Pergafast201	1	p201_1	FALSE	FALSE	FALSE	232938-43-1	4-Methyl-N-[[[3-[[(4-methylphenyl)sulfonyl]oxy]phenyl]amino]carbonyl]benzenesulfonamide	E6PlateH	R946	TGATTAAGC	F941	AACACAATC	FALSE	FALSE	S237_pool2	PASS	FAIL	PASS	PASS	PASS	PASS	852829	0.3651	0.421915	2755	0.857167	PASS	FAIL
S238_pool1	S238_pool1	Mix5_5_R3_P3_G_pool1	G-F06	F	6	3	G	3G	1	M5	Mix 5	5	m5_5	FALSE	FALSE	FALSE	N/A	N/A	F6PlateG	R919	ACTCATGTA	F942	TGCCGGTAT	FALSE	FALSE	S238_pool1	PASS	PASS	PASS	PASS	PASS	PASS	1605801	0.9082	0.472019	2635	0.862958	PASS	PASS
S238_pool2	S622_pool2	P201_5_R4_P7_H_pool2	H-F06	F	6	7	H	7H	2	P201	Pergafast201	5	p201_5	FALSE	FALSE	FALSE	232938-43-1	4-Methyl-N-[[[3-[[(4-methylphenyl)sulfonyl]oxy]phenyl]amino]carbonyl]benzenesulfonamide	F6PlateH	R946	TGATTAAGC	F942	TGCCGGTAT	FALSE	FALSE	S238_pool2	PASS	FAIL	PASS	PASS	PASS	PASS	866154	0.4867	0.421648	2726	0.85867	PASS	FAIL
S239_pool1	S239_pool1	Mix5_10_R3_P3_G_pool1	G-G06	G	6	3	G	3G	1	M5	Mix 5	10	m5_10	FALSE	FALSE	FALSE	N/A	N/A	G6PlateG	R919	ACTCATGTA	F943	TAAGTTACG	FALSE	FALSE	S239_pool1	PASS	PASS	PASS	PASS	PASS	PASS	2104763	0.9092	0.502729	2777	0.856274	PASS	PASS
S239_pool2	S623_pool2	P201_10_R4_P7_H_pool2	H-G06	G	6	7	H	7H	2	P201	Pergafast201	10	p201_10	FALSE	FALSE	FALSE	232938-43-1	4-Methyl-N-[[[3-[[(4-methylphenyl)sulfonyl]oxy]phenyl]amino]carbonyl]benzenesulfonamide	G6PlateH	R946	TGATTAAGC	F943	TAAGTTACG	FALSE	FALSE	S239_pool2	PASS	FAIL	PASS	PASS	PASS	PASS	602196	0.3227	0.389251	2777	0.857068	PASS	FAIL
S23_pool1	S23_pool1	Mix3_10_R1_P3_G_pool1	E-G03	G	3	1	E	1E	1	M3	Mix 3	10	m3_10	FALSE	FALSE	FALSE	N/A	N/A	G3PlateE	R911	GGGTTGTTA	F935	GACGCGTTA	FALSE	FALSE	S23_pool1	PASS	PASS	PASS	PASS	PASS	PASS	2192968	0.8681	0.504283	2683	0.860077	PASS	PASS
S23_pool2	S407_pool2	BPS_10_R1_P5_F_pool2	F-G03	G	3	5	F	5F	2	BPS	Bisphenol S	10	bps_10	FALSE	FALSE	FALSE	1980-09-01	4,4'-Sulfonyldiphenol	G3PlateF	R938	ATTCGAATC	F935	GACGCGTTA	FALSE	FALSE	S23_pool2	PASS	PASS	PASS	PASS	PASS	PASS	1965604	0.9115	0.490747	2624	0.862386	PASS	PASS
S240_pool1	S240_pool1	Mix5_50_R3_P3_G_pool1	G-H06	H	6	3	G	3G	1	M5	Mix 5	50	m5_50	FALSE	FALSE	FALSE	N/A	N/A	H6PlateG	R919	ACTCATGTA	F944	AGCTAGACC	FALSE	FALSE	S240_pool1	PASS	PASS	PASS	PASS	PASS	PASS	2729775	0.9174	0.534638	2903	0.849452	PASS	PASS
S240_pool2	S624_pool2	P201_50_R4_P7_H_pool2	H-H06	H	6	7	H	7H	2	P201	Pergafast201	50	p201_50	FALSE	FALSE	FALSE	232938-43-1	4-Methyl-N-[[[3-[[(4-methylphenyl)sulfonyl]oxy]phenyl]amino]carbonyl]benzenesulfonamide	H6PlateH	R946	TGATTAAGC	F944	AGCTAGACC	FALSE	FALSE	S240_pool2	PASS	FAIL	PASS	PASS	PASS	PASS	652803	0.4436	0.399015	2813	0.854879	PASS	FAIL
S241_pool1	S241_pool1	Mix6_0-001_R3_P3_G_pool1	G-A07	A	7	3	G	3G	1	M6	Mix 6	0.001	m6_0.001	FALSE	FALSE	FALSE	N/A	N/A	A7PlateG	R920	ATTCGCTCT	F937	ATGGTTAGA	FALSE	FALSE	S241_pool1	PASS	PASS	PASS	PASS	PASS	PASS	1971082	0.9184	0.499401	2827	0.853658	PASS	PASS
S241_pool2	S625_pool2	24BPS_0-001_R3_P7_H_pool2	H-A07	A	7	7	H	7H	2	24-BPS	2,4'-Bisphenol S	0.001	24bps_0.001	FALSE	FALSE	FALSE	5397-34-2	2,4'-Dihydroxydiphenyl sulfone	A7PlateH	R951	ATTGGTTGC	F937	ATGGTTAGA	FALSE	FALSE	S241_pool2	PASS	PASS	PASS	PASS	PASS	PASS	971268	0.5723	0.436382	2762	0.856803	PASS	PASS
S242_pool1	S242_pool1	Mix6_0-01_R3_P3_G_pool1	G-B07	B	7	3	G	3G	1	M6	Mix 6	0.01	m6_0.01	FALSE	FALSE	FALSE	N/A	N/A	B7PlateG	R920	ATTCGCTCT	F938	GCTGCGTAT	FALSE	FALSE	S242_pool1	PASS	PASS	PASS	PASS	PASS	PASS	2281909	0.9092	0.512803	2848	0.852799	PASS	PASS
S242_pool2	S626_pool2	24BPS_0-01_R3_P7_H_pool2	H-B07	B	7	7	H	7H	2	24-BPS	2,4'-Bisphenol S	0.01	24bps_0.01	FALSE	FALSE	FALSE	5397-34-2	2,4'-Dihydroxydiphenyl sulfone	B7PlateH	R951	ATTGGTTGC	F938	GCTGCGTAT	FALSE	FALSE	S242_pool2	PASS	PASS	PASS	PASS	PASS	FAIL	1122384	0.5545	0.545955	3173	0.828568	FAIL	FAIL
S243_pool1	S243_pool1	Mix6_0-1_R3_P3_G_pool1	G-C07	C	7	3	G	3G	1	M6	Mix 6	0.1	m6_0.1	FALSE	FALSE	FALSE	N/A	N/A	C7PlateG	R920	ATTCGCTCT	F939	TGTAACGGC	FALSE	FALSE	S243_pool1	PASS	PASS	PASS	PASS	PASS	PASS	2446614	0.9095	0.519372	2865	0.852182	PASS	PASS
S243_pool2	S627_pool2	24BPS_0-1_R3_P7_H_pool2	H-C07	C	7	7	H	7H	2	24-BPS	2,4'-Bisphenol S	0.1	24bps_0.1	FALSE	FALSE	FALSE	5397-34-2	2,4'-Dihydroxydiphenyl sulfone	C7PlateH	R951	ATTGGTTGC	F939	TGTAACGGC	FALSE	FALSE	S243_pool2	PASS	PASS	PASS	PASS	PASS	PASS	1007054	0.5518	0.441131	2794	0.855545	PASS	PASS
S244_pool1	S244_pool1	Mix6_0-5_R3_P3_G_pool1	G-D07	D	7	3	G	3G	1	M6	Mix 6	0.5	m6_0.5	FALSE	FALSE	FALSE	N/A	N/A	D7PlateG	R920	ATTCGCTCT	F940	AATAGGTGC	FALSE	FALSE	S244_pool1	PASS	PASS	PASS	PASS	PASS	PASS	1808831	0.9095	0.487019	2759	0.857176	PASS	PASS
S244_pool2	S628_pool2	24BPS_0-5_R3_P7_H_pool2	H-D07	D	7	7	H	7H	2	24-BPS	2,4'-Bisphenol S	0.5	24bps_0.5	FALSE	FALSE	FALSE	5397-34-2	2,4'-Dihydroxydiphenyl sulfone	D7PlateH	R951	ATTGGTTGC	F940	AATAGGTGC	FALSE	FALSE	S244_pool2	PASS	PASS	PASS	PASS	PASS	PASS	1202528	0.6218	0.465806	2902	0.850329	PASS	PASS
S245_pool1	S245_pool1	Mix6_1_R3_P3_G_pool1	G-E07	E	7	3	G	3G	1	M6	Mix 6	1	m6_1	FALSE	FALSE	FALSE	N/A	N/A	E7PlateG	R920	ATTCGCTCT	F941	AACACAATC	FALSE	FALSE	S245_pool1	PASS	PASS	PASS	PASS	PASS	PASS	2480463	0.9079	0.516043	2785	0.855972	PASS	PASS
S245_pool2	S629_pool2	24BPS_1_R3_P7_H_pool2	H-E07	E	7	7	H	7H	2	24-BPS	2,4'-Bisphenol S	1	24bps_1	FALSE	FALSE	FALSE	5397-34-2	2,4'-Dihydroxydiphenyl sulfone	E7PlateH	R951	ATTGGTTGC	F941	AACACAATC	FALSE	FALSE	S245_pool2	PASS	PASS	PASS	PASS	PASS	PASS	1193234	0.5308	0.451693	2706	0.859435	PASS	PASS
S246_pool1	S246_pool1	Mix6_5_R3_P3_G_pool1	G-F07	F	7	3	G	3G	1	M6	Mix 6	5	m6_5	FALSE	FALSE	FALSE	N/A	N/A	F7PlateG	R920	ATTCGCTCT	F942	TGCCGGTAT	FALSE	FALSE	S246_pool1	PASS	PASS	PASS	PASS	PASS	PASS	2018883	0.9162	0.494342	2608	0.862677	PASS	PASS
S246_pool2	S630_pool2	24BPS_5_R3_P7_H_pool2	H-F07	F	7	7	H	7H	2	24-BPS	2,4'-Bisphenol S	5	24bps_5	FALSE	FALSE	FALSE	5397-34-2	2,4'-Dihydroxydiphenyl sulfone	F7PlateH	R951	ATTGGTTGC	F942	TGCCGGTAT	FALSE	FALSE	S246_pool2	PASS	FAIL	PASS	PASS	PASS	PASS	823534	0.4795	0.423601	2824	0.854016	PASS	FAIL
S247_pool1	S247_pool1	Mix6_10_R3_P3_G_pool1	G-G07	G	7	3	G	3G	1	M6	Mix 6	10	m6_10	FALSE	FALSE	FALSE	N/A	N/A	G7PlateG	R920	ATTCGCTCT	F943	TAAGTTACG	FALSE	FALSE	S247_pool1	PASS	PASS	PASS	PASS	PASS	PASS	1917935	0.9135	0.489992	2723	0.858165	PASS	PASS
S247_pool2	S631_pool2	24BPS_10_R3_P7_H_pool2	H-G07	G	7	7	H	7H	2	24-BPS	2,4'-Bisphenol S	10	24bps_10	FALSE	FALSE	FALSE	5397-34-2	2,4'-Dihydroxydiphenyl sulfone	G7PlateH	R951	ATTGGTTGC	F943	TAAGTTACG	FALSE	FALSE	S247_pool2	PASS	FAIL	PASS	PASS	PASS	PASS	869476	0.4889	0.427994	2818	0.854492	PASS	FAIL
S248_pool1	S248_pool1	Mix6_50_R3_P3_G_pool1	G-H07	H	7	3	G	3G	1	M6	Mix 6	50	m6_50	FALSE	FALSE	FALSE	N/A	N/A	H7PlateG	R920	ATTCGCTCT	F944	AGCTAGACC	FALSE	FALSE	S248_pool1	PASS	PASS	PASS	PASS	PASS	PASS	2120909	0.913	0.509564	2858	0.852343	PASS	PASS
S248_pool2	S632_pool2	24BPS_50_R3_P7_H_pool2	H-H07	H	7	7	H	7H	2	24-BPS	2,4'-Bisphenol S	50	24bps_50	FALSE	FALSE	FALSE	5397-34-2	2,4'-Dihydroxydiphenyl sulfone	H7PlateH	R951	ATTGGTTGC	F944	AGCTAGACC	FALSE	FALSE	S248_pool2	PASS	PASS	PASS	PASS	PASS	PASS	1120021	0.6016	0.453468	2825	0.853695	PASS	PASS
S249_pool1	S249_pool1	BPA_0-001_R3_P3_G_pool1	G-A08	A	8	3	G	3G	1	BPA	Bisphenol A	0.001	bpa_0.001	FALSE	FALSE	FALSE	1980-05-07	2,2-Bis(4-hydroxyphenyl)propane	A8PlateG	R921	TCAGTACAT	F937	ATGGTTAGA	FALSE	FALSE	S249_pool1	PASS	PASS	PASS	PASS	PASS	PASS	1894106	0.8987	0.492034	2738	0.858626	PASS	PASS
S249_pool2	S633_pool2	BPB_0-001_R3_P7_H_pool2	H-A08	A	8	7	H	7H	2	BPB	Bisphenol B	0.001	bpb_0.001	FALSE	FALSE	FALSE	77-40-7	2,2-Bis(4-hydroxyphenyl)butane	A8PlateH	R959	GCTATCGAT	F937	ATGGTTAGA	FALSE	FALSE	S249_pool2	PASS	FAIL	PASS	PASS	PASS	PASS	761037	0.4385	0.409178	2752	0.857357	PASS	FAIL
S24_pool1	S24_pool1	Mix3_50_R1_P3_G_pool1	E-H03	H	3	1	E	1E	1	M3	Mix 3	50	m3_50	FALSE	FALSE	FALSE	N/A	N/A	H3PlateE	R911	GGGTTGTTA	F936	AGCCTACTT	FALSE	FALSE	S24_pool1	PASS	PASS	PASS	PASS	PASS	FAIL	1639985	0.8316	0.510229	2726	0.857224	FAIL	FAIL
S24_pool2	S408_pool2	BPS_50_R1_P5_F_pool2	F-H03	H	3	5	F	5F	2	BPS	Bisphenol S	50	bps_50	FALSE	FALSE	FALSE	1980-09-01	4,4'-Sulfonyldiphenol	H3PlateF	R938	ATTCGAATC	F936	AGCCTACTT	FALSE	FALSE	S24_pool2	PASS	PASS	PASS	PASS	PASS	PASS	1821361	0.9049	0.468468	2457	0.870827	PASS	PASS
S250_pool1	S250_pool1	BPA_0-01_R3_P3_G_pool1	G-B08	B	8	3	G	3G	1	BPA	Bisphenol A	0.01	bpa_0.01	FALSE	FALSE	FALSE	1980-05-07	2,2-Bis(4-hydroxyphenyl)propane	B8PlateG	R921	TCAGTACAT	F938	GCTGCGTAT	FALSE	FALSE	S250_pool1	PASS	PASS	PASS	PASS	PASS	PASS	1708116	0.91	0.467803	2517	0.867972	PASS	PASS
S250_pool2	S634_pool2	BPB_0-01_R3_P7_H_pool2	H-B08	B	8	7	H	7H	2	BPB	Bisphenol B	0.01	bpb_0.01	FALSE	FALSE	FALSE	77-40-7	2,2-Bis(4-hydroxyphenyl)butane	B8PlateH	R959	GCTATCGAT	F938	GCTGCGTAT	FALSE	FALSE	S250_pool2	PASS	PASS	PASS	PASS	PASS	PASS	1129257	0.5544	0.439533	2626	0.863319	PASS	PASS
S251_pool1	S251_pool1	BPA_0-1_R3_P3_G_pool1	G-C08	C	8	3	G	3G	1	BPA	Bisphenol A	0.1	bpa_0.1	FALSE	FALSE	FALSE	1980-05-07	2,2-Bis(4-hydroxyphenyl)propane	C8PlateG	R921	TCAGTACAT	F939	TGTAACGGC	FALSE	FALSE	S251_pool1	PASS	PASS	PASS	PASS	PASS	PASS	1665536	0.9077	0.465894	2511	0.868119	PASS	PASS
S251_pool2	S635_pool2	BPB_0-1_R3_P7_H_pool2	H-C08	C	8	7	H	7H	2	BPB	Bisphenol B	0.1	bpb_0.1	FALSE	FALSE	FALSE	77-40-7	2,2-Bis(4-hydroxyphenyl)butane	C8PlateH	R959	GCTATCGAT	F939	TGTAACGGC	FALSE	FALSE	S251_pool2	PASS	PASS	PASS	PASS	PASS	PASS	1251153	0.6124	0.450983	2660	0.861317	PASS	PASS
S252_pool1	S252_pool1	BPA_0-5_R3_P3_G_pool1	G-D08	D	8	3	G	3G	1	BPA	Bisphenol A	0.5	bpa_0.5	FALSE	FALSE	FALSE	1980-05-07	2,2-Bis(4-hydroxyphenyl)propane	D8PlateG	R921	TCAGTACAT	F940	AATAGGTGC	FALSE	FALSE	S252_pool1	PASS	PASS	PASS	PASS	PASS	PASS	2022925	0.91	0.484756	2532	0.867054	PASS	PASS
S252_pool2	S636_pool2	BPB_0-5_R3_P7_H_pool2	H-D08	D	8	7	H	7H	2	BPB	Bisphenol B	0.5	bpb_0.5	FALSE	FALSE	FALSE	77-40-7	2,2-Bis(4-hydroxyphenyl)butane	D8PlateH	R959	GCTATCGAT	F940	AATAGGTGC	FALSE	FALSE	S252_pool2	PASS	PASS	PASS	PASS	PASS	PASS	1344793	0.6534	0.463942	2703	0.859464	PASS	PASS
S253_pool1	S253_pool1	BPA_1_R3_P3_G_pool1	G-E08	E	8	3	G	3G	1	BPA	Bisphenol A	1	bpa_1	FALSE	FALSE	FALSE	1980-05-07	2,2-Bis(4-hydroxyphenyl)propane	E8PlateG	R921	TCAGTACAT	F941	AACACAATC	FALSE	FALSE	S253_pool1	PASS	PASS	PASS	PASS	PASS	PASS	2315531	0.9143	0.504371	2608	0.863727	PASS	PASS
S253_pool2	S637_pool2	BPB_1_R3_P7_H_pool2	H-E08	E	8	7	H	7H	2	BPB	Bisphenol B	1	bpb_1	FALSE	FALSE	FALSE	77-40-7	2,2-Bis(4-hydroxyphenyl)butane	E8PlateH	R959	GCTATCGAT	F941	AACACAATC	FALSE	FALSE	S253_pool2	PASS	PASS	PASS	PASS	PASS	PASS	1312053	0.6693	0.463054	2767	0.856558	PASS	PASS
S254_pool1	S254_pool1	BPA_5_R3_P3_G_pool1	G-F08	F	8	3	G	3G	1	BPA	Bisphenol A	5	bpa_5	FALSE	FALSE	FALSE	1980-05-07	2,2-Bis(4-hydroxyphenyl)propane	F8PlateG	R921	TCAGTACAT	F942	TGCCGGTAT	FALSE	FALSE	S254_pool1	PASS	PASS	PASS	PASS	PASS	PASS	1699238	0.9133	0.477699	2642	0.862056	PASS	PASS
S254_pool2	S638_pool2	BPB_5_R3_P7_H_pool2	H-F08	F	8	7	H	7H	2	BPB	Bisphenol B	5	bpb_5	FALSE	FALSE	FALSE	77-40-7	2,2-Bis(4-hydroxyphenyl)butane	F8PlateH	R959	GCTATCGAT	F942	TGCCGGTAT	FALSE	FALSE	S254_pool2	PASS	PASS	PASS	PASS	PASS	PASS	1072669	0.6161	0.44548	2759	0.856949	PASS	PASS
S255_pool1	S255_pool1	BPA_10_R3_P3_G_pool1	G-G08	G	8	3	G	3G	1	BPA	Bisphenol A	10	bpa_10	FALSE	FALSE	FALSE	1980-05-07	2,2-Bis(4-hydroxyphenyl)propane	G8PlateG	R921	TCAGTACAT	F943	TAAGTTACG	FALSE	FALSE	S255_pool1	PASS	PASS	PASS	PASS	PASS	PASS	1634043	0.915	0.469755	2589	0.864248	PASS	PASS
S255_pool2	S639_pool2	BPB_10_R3_P7_H_pool2	H-G08	G	8	7	H	7H	2	BPB	Bisphenol B	10	bpb_10	FALSE	FALSE	FALSE	77-40-7	2,2-Bis(4-hydroxyphenyl)butane	G8PlateH	R959	GCTATCGAT	F943	TAAGTTACG	FALSE	FALSE	S255_pool2	PASS	PASS	PASS	PASS	PASS	PASS	1112208	0.6896	0.454844	2858	0.852488	PASS	PASS
S256_pool1	S256_pool1	BPA_50_R3_P3_G_pool1	G-H08	H	8	3	G	3G	1	BPA	Bisphenol A	50	bpa_50	FALSE	FALSE	FALSE	1980-05-07	2,2-Bis(4-hydroxyphenyl)propane	H8PlateG	R921	TCAGTACAT	F944	AGCTAGACC	FALSE	FALSE	S256_pool1	PASS	PASS	PASS	PASS	PASS	FAIL	1712527	0.9003	0.488528	2814	0.855201	FAIL	FAIL
S256_pool2	S640_pool2	BPB_50_R3_P7_H_pool2	H-H08	H	8	7	H	7H	2	BPB	Bisphenol B	50	bpb_50	FALSE	FALSE	FALSE	77-40-7	2,2-Bis(4-hydroxyphenyl)butane	H8PlateH	R959	GCTATCGAT	F944	AGCTAGACC	FALSE	FALSE	S256_pool2	PASS	PASS	PASS	PASS	PASS	PASS	1106113	0.6122	0.447566	2780	0.855982	PASS	PASS
S257_pool1	S257_pool1	BPAF_0-001_R3_P3_G_pool1	G-A09	A	9	3	G	3G	1	BPAF	Bisphenol AF	0.001	bpaf_0.001	FALSE	FALSE	FALSE	1478-61-1	4,4?-(Hexafluoroisopropylidene)diphenol	A9PlateG	R922	TAAGGTAGC	F937	ATGGTTAGA	FALSE	FALSE	S257_pool1	PASS	PASS	PASS	PASS	PASS	PASS	1851843	0.8988	0.490836	2762	0.857214	PASS	PASS
S257_pool2	S641_pool2	BPZ_0-001_R4_P7_H_pool2	H-A09	A	9	7	H	7H	2	BPZ	Bisphenol Z	0.001	bpz_0.001	FALSE	FALSE	FALSE	843-55-0	4,4?-Cyclohexylidenebisphenol	A9PlateH	R983	TAGCGACAA	F937	ATGGTTAGA	FALSE	FALSE	S257_pool2	PASS	PASS	PASS	PASS	PASS	PASS	797743	0.5699	0.405095	2640	0.863184	PASS	PASS
S258_pool1	S258_pool1	BPAF_0-01_R3_P3_G_pool1	G-B09	B	9	3	G	3G	1	BPAF	Bisphenol AF	0.01	bpaf_0.01	FALSE	FALSE	FALSE	1478-61-1	4,4?-(Hexafluoroisopropylidene)diphenol	B9PlateG	R922	TAAGGTAGC	F938	GCTGCGTAT	FALSE	FALSE	S258_pool1	PASS	PASS	PASS	PASS	PASS	PASS	2139872	0.9033	0.516443	2944	0.848348	PASS	PASS
S258_pool2	S642_pool2	BPZ_0-01_R4_P7_H_pool2	H-B09	B	9	7	H	7H	2	BPZ	Bisphenol Z	0.01	bpz_0.01	FALSE	FALSE	FALSE	843-55-0	4,4?-Cyclohexylidenebisphenol	B9PlateH	R983	TAGCGACAA	F938	GCTGCGTAT	FALSE	FALSE	S258_pool2	PASS	FAIL	PASS	PASS	PASS	PASS	671546	0.3721	0.404429	2792	0.85551	PASS	FAIL
S259_pool1	S259_pool1	BPAF_0-1_R3_P3_G_pool1	G-C09	C	9	3	G	3G	1	BPAF	Bisphenol AF	0.1	bpaf_0.1	FALSE	FALSE	FALSE	1478-61-1	4,4?-(Hexafluoroisopropylidene)diphenol	C9PlateG	R922	TAAGGTAGC	F939	TGTAACGGC	FALSE	FALSE	S259_pool1	PASS	PASS	PASS	PASS	PASS	PASS	2764562	0.914	0.528026	2700	0.858897	PASS	PASS
S259_pool2	S643_pool2	BPZ_0-1_R4_P7_H_pool2	H-C09	C	9	7	H	7H	2	BPZ	Bisphenol Z	0.1	bpz_0.1	FALSE	FALSE	FALSE	843-55-0	4,4?-Cyclohexylidenebisphenol	C9PlateH	R983	TAGCGACAA	F939	TGTAACGGC	FALSE	FALSE	S259_pool2	PASS	PASS	PASS	PASS	PASS	PASS	1185573	0.6031	0.454666	2787	0.855837	PASS	PASS
S25_pool1	S25_pool1	Mix4_0-001_R1_P4_H_pool1	E-A04	A	4	1	E	1E	1	M4	Mix 4	0.001	m4_0.001	FALSE	FALSE	FALSE	N/A	N/A	A4PlateE	R912	GAACTGTAT	F904	CTAATGCAC	FALSE	FALSE	S25_pool1	PASS	PASS	PASS	PASS	PASS	PASS	1963392	0.8754	0.503484	2779	0.855592	PASS	PASS
S25_pool2	S409_pool2	24BPF_0-001_R1_P5_F_pool2	F-A04	A	4	5	F	5F	2	24-BPF	2,4'-Bisphenol F	0.001	24bpf_0.001	FALSE	FALSE	FALSE	2467-03-0	2,4'-Dihydroxydiphenylmethane	A4PlateF	R943	TGCTTATTC	F904	CTAATGCAC	FALSE	FALSE	S25_pool2	PASS	PASS	PASS	PASS	PASS	PASS	1512103	0.9104	0.456042	2457	0.87099	PASS	PASS
S260_pool1	S260_pool1	BPAF_0-5_R3_P3_G_pool1	G-D09	D	9	3	G	3G	1	BPAF	Bisphenol AF	0.5	bpaf_0.5	FALSE	FALSE	FALSE	1478-61-1	4,4?-(Hexafluoroisopropylidene)diphenol	D9PlateG	R922	TAAGGTAGC	F940	AATAGGTGC	FALSE	FALSE	S260_pool1	PASS	PASS	PASS	PASS	PASS	PASS	1219551	0.9117	0.456841	2731	0.857809	PASS	PASS
S260_pool2	S644_pool2	BPZ_0-5_R4_P7_H_pool2	H-D09	D	9	7	H	7H	2	BPZ	Bisphenol Z	0.5	bpz_0.5	FALSE	FALSE	FALSE	843-55-0	4,4?-Cyclohexylidenebisphenol	D9PlateH	R983	TAGCGACAA	F940	AATAGGTGC	FALSE	FALSE	S260_pool2	PASS	FAIL	PASS	PASS	PASS	PASS	662735	0.3566	0.402521	2815	0.854944	PASS	FAIL
S261_pool1	S261_pool1	BPAF_1_R3_P3_G_pool1	G-E09	E	9	3	G	3G	1	BPAF	Bisphenol AF	1	bpaf_1	FALSE	FALSE	FALSE	1478-61-1	4,4?-(Hexafluoroisopropylidene)diphenol	E9PlateG	R922	TAAGGTAGC	F941	AACACAATC	FALSE	FALSE	S261_pool1	PASS	PASS	PASS	PASS	PASS	PASS	2362048	0.9033	0.507922	2648	0.861852	PASS	PASS
S261_pool2	S645_pool2	BPZ_1_R4_P7_H_pool2	H-E09	E	9	7	H	7H	2	BPZ	Bisphenol Z	1	bpz_1	FALSE	FALSE	FALSE	843-55-0	4,4?-Cyclohexylidenebisphenol	E9PlateH	R983	TAGCGACAA	F941	AACACAATC	FALSE	FALSE	S261_pool2	PASS	PASS	PASS	PASS	PASS	PASS	1017471	0.6253	0.440199	2745	0.857509	PASS	PASS
S262_pool1	S262_pool1	BPAF_5_R3_P3_G_pool1	G-F09	F	9	3	G	3G	1	BPAF	Bisphenol AF	5	bpaf_5	FALSE	FALSE	FALSE	1478-61-1	4,4?-(Hexafluoroisopropylidene)diphenol	F9PlateG	R922	TAAGGTAGC	F942	TGCCGGTAT	FALSE	FALSE	S262_pool1	PASS	PASS	PASS	PASS	PASS	PASS	2010429	0.9154	0.490791	2637	0.862039	PASS	PASS
S262_pool2	S646_pool2	BPZ_5_R4_P7_H_pool2	H-F09	F	9	7	H	7H	2	BPZ	Bisphenol Z	5	bpz_5	FALSE	FALSE	FALSE	843-55-0	4,4?-Cyclohexylidenebisphenol	F9PlateH	R983	TAGCGACAA	F942	TGCCGGTAT	FALSE	FALSE	S262_pool2	PASS	PASS	PASS	PASS	PASS	PASS	1068680	0.6071	0.450628	2815	0.854178	PASS	PASS
S263_pool1	S263_pool1	BPAF_10_R3_P3_G_pool1	G-G09	G	9	3	G	3G	1	BPAF	Bisphenol AF	10	bpaf_10	FALSE	FALSE	FALSE	1478-61-1	4,4?-(Hexafluoroisopropylidene)diphenol	G9PlateG	R922	TAAGGTAGC	F943	TAAGTTACG	FALSE	FALSE	S263_pool1	PASS	PASS	PASS	PASS	PASS	PASS	2043459	0.9161	0.511472	2911	0.849373	PASS	PASS
S263_pool2	S647_pool2	BPZ_10_R4_P7_H_pool2	H-G09	G	9	7	H	7H	2	BPZ	Bisphenol Z	10	bpz_10	FALSE	FALSE	FALSE	843-55-0	4,4?-Cyclohexylidenebisphenol	G9PlateH	R983	TAGCGACAA	F943	TAAGTTACG	FALSE	FALSE	S263_pool2	PASS	PASS	PASS	PASS	PASS	PASS	1093765	0.6297	0.449518	2783	0.855837	PASS	PASS
S264_pool1	S264_pool1	BPAF_50_R3_P3_G_pool1	G-H09	H	9	3	G	3G	1	BPAF	Bisphenol AF	50	bpaf_50	FALSE	FALSE	FALSE	1478-61-1	4,4?-(Hexafluoroisopropylidene)diphenol	H9PlateG	R922	TAAGGTAGC	F944	AGCTAGACC	FALSE	FALSE	S264_pool1	PASS	PASS	PASS	PASS	PASS	PASS	1801300	0.8771	0.477211	2621	0.86371	PASS	PASS
S264_pool2	S648_pool2	BPZ_50_R4_P7_H_pool2	H-H09	H	9	7	H	7H	2	BPZ	Bisphenol Z	50	bpz_50	FALSE	FALSE	FALSE	843-55-0	4,4?-Cyclohexylidenebisphenol	H9PlateH	R983	TAGCGACAA	F944	AGCTAGACC	FALSE	FALSE	S264_pool2	PASS	PASS	PASS	PASS	PASS	PASS	1098199	0.6053	0.444193	2713	0.858746	PASS	PASS
S265_pool1	S265_pool1	BPC_0-001_R3_P3_G_pool1	G-A10	A	10	3	G	3G	1	BPC	Bisphenol C	0.001	bpc_0.001	FALSE	FALSE	FALSE	79-97-0	2,2-Bis(4-hydroxy-3-methylphenyl)propane	A10PlateG	R923	TGCATGACA	F937	ATGGTTAGA	FALSE	FALSE	S265_pool1	PASS	PASS	PASS	PASS	PASS	PASS	1716434	0.9032	0.47264	2574	0.866282	PASS	PASS
S265_pool2	S649_pool2	24BPS_0-001_R4_P7_H_pool2	H-A10	A	10	7	H	7H	2	24-BPS	2,4'-Bisphenol S	0.001	24bps_0.001	FALSE	FALSE	FALSE	5397-34-2	2,4'-Dihydroxydiphenyl sulfone	A10PlateH	R986	ACCTGAGGC	F937	ATGGTTAGA	FALSE	FALSE	S265_pool2	PASS	FAIL	PASS	PASS	PASS	PASS	689280	0.4012	0.394666	2679	0.86133	PASS	FAIL
S266_pool1	S266_pool1	BPC_0-01_R3_P3_G_pool1	G-B10	B	10	3	G	3G	1	BPC	Bisphenol C	0.01	bpc_0.01	FALSE	FALSE	FALSE	79-97-0	2,2-Bis(4-hydroxy-3-methylphenyl)propane	B10PlateG	R923	TGCATGACA	F938	GCTGCGTAT	FALSE	FALSE	S266_pool1	PASS	PASS	PASS	PASS	PASS	PASS	2107521	0.9057	0.507034	2792	0.855841	PASS	PASS
S266_pool2	S650_pool2	24BPS_0-01_R4_P7_H_pool2	H-B10	B	10	7	H	7H	2	24-BPS	2,4'-Bisphenol S	0.01	24bps_0.01	FALSE	FALSE	FALSE	5397-34-2	2,4'-Dihydroxydiphenyl sulfone	B10PlateH	R986	ACCTGAGGC	F938	GCTGCGTAT	FALSE	FALSE	S266_pool2	PASS	FAIL	PASS	PASS	PASS	PASS	686875	0.4032	0.403231	2776	0.856964	PASS	FAIL
S267_pool1	S267_pool1	BPC_0-1_R3_P3_G_pool1	G-C10	C	10	3	G	3G	1	BPC	Bisphenol C	0.1	bpc_0.1	FALSE	FALSE	FALSE	79-97-0	2,2-Bis(4-hydroxy-3-methylphenyl)propane	C10PlateG	R923	TGCATGACA	F939	TGTAACGGC	FALSE	FALSE	S267_pool1	PASS	PASS	PASS	PASS	PASS	PASS	2071395	0.9026	0.499978	2779	0.856501	PASS	PASS
S267_pool2	S651_pool2	24BPS_0-1_R4_P7_H_pool2	H-C10	C	10	7	H	7H	2	24-BPS	2,4'-Bisphenol S	0.1	24bps_0.1	FALSE	FALSE	FALSE	5397-34-2	2,4'-Dihydroxydiphenyl sulfone	C10PlateH	R986	ACCTGAGGC	F939	TGTAACGGC	FALSE	FALSE	S267_pool2	PASS	PASS	PASS	PASS	PASS	PASS	1301044	0.615	0.466871	2834	0.853358	PASS	PASS
S268_pool1	S268_pool1	BPC_0-5_R3_P3_G_pool1	G-D10	D	10	3	G	3G	1	BPC	Bisphenol C	0.5	bpc_0.5	FALSE	FALSE	FALSE	79-97-0	2,2-Bis(4-hydroxy-3-methylphenyl)propane	D10PlateG	R923	TGCATGACA	F940	AATAGGTGC	FALSE	FALSE	S268_pool1	PASS	PASS	PASS	PASS	PASS	PASS	1554998	0.9071	0.4773	2740	0.857976	PASS	PASS
S268_pool2	S652_pool2	24BPS_0-5_R4_P7_H_pool2	H-D10	D	10	7	H	7H	2	24-BPS	2,4'-Bisphenol S	0.5	24bps_0.5	FALSE	FALSE	FALSE	5397-34-2	2,4'-Dihydroxydiphenyl sulfone	D10PlateH	R986	ACCTGAGGC	F940	AATAGGTGC	FALSE	FALSE	S268_pool2	PASS	PASS	PASS	PASS	PASS	PASS	1177802	0.5025	0.455243	2836	0.853882	PASS	PASS
S269_pool1	S269_pool1	BPC_1_R3_P3_G_pool1	G-E10	E	10	3	G	3G	1	BPC	Bisphenol C	1	bpc_1	FALSE	FALSE	FALSE	79-97-0	2,2-Bis(4-hydroxy-3-methylphenyl)propane	E10PlateG	R923	TGCATGACA	F941	AACACAATC	FALSE	FALSE	S269_pool1	PASS	PASS	PASS	PASS	PASS	PASS	2762104	0.9026	0.523233	2800	0.854986	PASS	PASS
S269_pool2	S653_pool2	24BPS_1_R4_P7_H_pool2	H-E10	E	10	7	H	7H	2	24-BPS	2,4'-Bisphenol S	1	24bps_1	FALSE	FALSE	FALSE	5397-34-2	2,4'-Dihydroxydiphenyl sulfone	E10PlateH	R986	ACCTGAGGC	F941	AACACAATC	FALSE	FALSE	S269_pool2	PASS	PASS	PASS	PASS	PASS	PASS	1448388	0.6231	0.474682	2824	0.853487	PASS	PASS
S26_pool1	S26_pool1	Mix4_0-01_R1_P4_H_pool1	E-B04	B	4	1	E	1E	1	M4	Mix 4	0.01	m4_0.01	FALSE	FALSE	FALSE	N/A	N/A	B4PlateE	R912	GAACTGTAT	F906	GATGGTTGT	FALSE	FALSE	S26_pool1	PASS	PASS	PASS	PASS	PASS	PASS	2331279	0.8811	0.507434	2729	0.858514	PASS	PASS
S26_pool2	S410_pool2	24BPF_0-01_R1_P5_F_pool2	F-B04	B	4	5	F	5F	2	24-BPF	2,4'-Bisphenol F	0.01	24bpf_0.01	FALSE	FALSE	FALSE	2467-03-0	2,4'-Dihydroxydiphenylmethane	B4PlateF	R943	TGCTTATTC	F906	GATGGTTGT	FALSE	FALSE	S26_pool2	PASS	PASS	PASS	PASS	PASS	PASS	1938273	0.9078	0.487108	2618	0.863649	PASS	PASS
S270_pool1	S270_pool1	BPC_5_R3_P3_G_pool1	G-F10	F	10	3	G	3G	1	BPC	Bisphenol C	5	bpc_5	FALSE	FALSE	FALSE	79-97-0	2,2-Bis(4-hydroxy-3-methylphenyl)propane	F10PlateG	R923	TGCATGACA	F942	TGCCGGTAT	FALSE	FALSE	S270_pool1	PASS	PASS	PASS	PASS	PASS	PASS	1276200	0.9144	0.438646	2459	0.871021	PASS	PASS
S270_pool2	S654_pool2	24BPS_5_R4_P7_H_pool2	H-F10	F	10	7	H	7H	2	24-BPS	2,4'-Bisphenol S	5	24bps_5	FALSE	FALSE	FALSE	5397-34-2	2,4'-Dihydroxydiphenyl sulfone	F10PlateH	R986	ACCTGAGGC	F942	TGCCGGTAT	FALSE	FALSE	S270_pool2	PASS	PASS	PASS	PASS	PASS	PASS	972662	0.5655	0.428838	2648	0.862412	PASS	PASS
S271_pool1	S271_pool1	BPC_10_R3_P3_G_pool1	G-G10	G	10	3	G	3G	1	BPC	Bisphenol C	10	bpc_10	FALSE	FALSE	FALSE	79-97-0	2,2-Bis(4-hydroxy-3-methylphenyl)propane	G10PlateG	R923	TGCATGACA	F943	TAAGTTACG	FALSE	FALSE	S271_pool1	PASS	PASS	PASS	PASS	PASS	PASS	1446740	0.9171	0.46443	2642	0.862058	PASS	PASS
S271_pool2	S655_pool2	24BPS_10_R4_P7_H_pool2	H-G10	G	10	7	H	7H	2	24-BPS	2,4'-Bisphenol S	10	24bps_10	FALSE	FALSE	FALSE	5397-34-2	2,4'-Dihydroxydiphenyl sulfone	G10PlateH	R986	ACCTGAGGC	F943	TAAGTTACG	FALSE	FALSE	S271_pool2	PASS	FAIL	PASS	PASS	PASS	PASS	507337	0.2977	0.367772	2717	0.859632	PASS	FAIL
S272_pool1	S272_pool1	BPC_50_R3_P3_G_pool1	G-H10	H	10	3	G	3G	1	BPC	Bisphenol C	50	bpc_50	FALSE	FALSE	FALSE	79-97-0	2,2-Bis(4-hydroxy-3-methylphenyl)propane	H10PlateG	R923	TGCATGACA	F944	AGCTAGACC	FALSE	FALSE	S272_pool1	PASS	PASS	PASS	PASS	PASS	PASS	2295015	0.908	0.517286	2880	0.851065	PASS	PASS
S272_pool2	S656_pool2	24BPS_50_R4_P7_H_pool2	H-H10	H	10	7	H	7H	2	24-BPS	2,4'-Bisphenol S	50	24bps_50	FALSE	FALSE	FALSE	5397-34-2	2,4'-Dihydroxydiphenyl sulfone	H10PlateH	R986	ACCTGAGGC	F944	AGCTAGACC	FALSE	FALSE	S272_pool2	PASS	PASS	PASS	PASS	PASS	PASS	1256117	0.5899	0.461767	2760	0.856845	PASS	PASS
S273_pool1	S273_pool1	44BPF_0-001_R3_P3_G_pool1	G-A11	A	11	3	G	3G	1	44-BPF	4,4'-Bisphenol F	0.001	44bpf_0.001	FALSE	FALSE	FALSE	620-92-8	Bis(4-hydroxyphenyl)methane	A11PlateG	R924	GACTTCATT	F937	ATGGTTAGA	TRUE	FALSE	S273_pool1	FAIL	PASS	FAIL	PASS	PASS	FAIL	33743	0.8821	0.084232	2389	0.881992	FAIL	FAIL
S273_pool2	S657_pool2	BPB_0-001_R4_P7_H_pool2	H-A11	A	11	7	H	7H	2	BPB	Bisphenol B	0.001	bpb_0.001	FALSE	FALSE	FALSE	77-40-7	2,2-Bis(4-hydroxyphenyl)butane	A11PlateH	R990	AGCCGATTA	F937	ATGGTTAGA	FALSE	FALSE	S273_pool2	PASS	PASS	PASS	PASS	PASS	PASS	1294817	0.5794	0.473616	2767	0.854867	PASS	PASS
S274_pool1	S274_pool1	44BPF_0-01_R3_P3_G_pool1	G-B11	B	11	3	G	3G	1	44-BPF	4,4'-Bisphenol F	0.01	44bpf_0.01	FALSE	FALSE	FALSE	620-92-8	Bis(4-hydroxyphenyl)methane	B11PlateG	R924	GACTTCATT	F938	GCTGCGTAT	TRUE	FALSE	S274_pool1	FAIL	PASS	FAIL	PASS	PASS	FAIL	36792	0.8827	0.0924422	2379	0.881503	FAIL	FAIL
S274_pool2	S658_pool2	BPB_0-01_R4_P7_H_pool2	H-B11	B	11	7	H	7H	2	BPB	Bisphenol B	0.01	bpb_0.01	FALSE	FALSE	FALSE	77-40-7	2,2-Bis(4-hydroxyphenyl)butane	B11PlateH	R990	AGCCGATTA	F938	GCTGCGTAT	FALSE	FALSE	S274_pool2	PASS	PASS	PASS	PASS	PASS	PASS	1141755	0.5647	0.4469	2725	0.858853	PASS	PASS
S275_pool1	S275_pool1	44BPF_0-1_R3_P3_G_pool1	G-C11	C	11	3	G	3G	1	44-BPF	4,4'-Bisphenol F	0.1	44bpf_0.1	FALSE	FALSE	FALSE	620-92-8	Bis(4-hydroxyphenyl)methane	C11PlateG	R924	GACTTCATT	F939	TGTAACGGC	TRUE	FALSE	S275_pool1	FAIL	PASS	FAIL	PASS	PASS	FAIL	37615	0.8823	0.0943061	2431	0.879178	FAIL	FAIL
S275_pool2	S659_pool2	BPB_0-1_R4_P7_H_pool2	H-C11	C	11	7	H	7H	2	BPB	Bisphenol B	0.1	bpb_0.1	FALSE	FALSE	FALSE	77-40-7	2,2-Bis(4-hydroxyphenyl)butane	C11PlateH	R990	AGCCGATTA	F939	TGTAACGGC	FALSE	FALSE	S275_pool2	PASS	FAIL	PASS	PASS	PASS	FAIL	664752	0.2769	0.407136	2871	0.850623	FAIL	FAIL
S276_pool1	S276_pool1	44BPF_0-5_R3_P3_G_pool1	G-D11	D	11	3	G	3G	1	44-BPF	4,4'-Bisphenol F	0.5	44bpf_0.5	FALSE	FALSE	FALSE	620-92-8	Bis(4-hydroxyphenyl)methane	D11PlateG	R924	GACTTCATT	F940	AATAGGTGC	TRUE	FALSE	S276_pool1	FAIL	PASS	FAIL	PASS	PASS	FAIL	33654	0.8834	0.0840545	2308	0.885362	FAIL	FAIL
S276_pool2	S660_pool2	BPB_0-5_R4_P7_H_pool2	H-D11	D	11	7	H	7H	2	BPB	Bisphenol B	0.5	bpb_0.5	FALSE	FALSE	FALSE	77-40-7	2,2-Bis(4-hydroxyphenyl)butane	D11PlateH	R990	AGCCGATTA	F940	AATAGGTGC	FALSE	FALSE	S276_pool2	PASS	PASS	PASS	PASS	PASS	PASS	1522600	0.6247	0.48054	2799	0.854838	PASS	PASS
S277_pool1	S277_pool1	44BPF_1_R3_P3_G_pool1	G-E11	E	11	3	G	3G	1	44-BPF	4,4'-Bisphenol F	1	44bpf_1	FALSE	FALSE	FALSE	620-92-8	Bis(4-hydroxyphenyl)methane	E11PlateG	R924	GACTTCATT	F941	AACACAATC	TRUE	FALSE	S277_pool1	FAIL	PASS	FAIL	PASS	PASS	FAIL	43751	0.8854	0.106688	2431	0.878268	FAIL	FAIL
S277_pool2	S661_pool2	BPB_1_R4_P7_H_pool2	H-E11	E	11	7	H	7H	2	BPB	Bisphenol B	1	bpb_1	FALSE	FALSE	FALSE	77-40-7	2,2-Bis(4-hydroxyphenyl)butane	E11PlateH	R990	AGCCGATTA	F941	AACACAATC	FALSE	FALSE	S277_pool2	PASS	FAIL	PASS	PASS	PASS	PASS	906409	0.3343	0.429503	2782	0.856441	PASS	FAIL
S278_pool1	S278_pool1	44BPF_5_R3_P3_G_pool1	G-F11	F	11	3	G	3G	1	44-BPF	4,4'-Bisphenol F	5	44bpf_5	FALSE	FALSE	FALSE	620-92-8	Bis(4-hydroxyphenyl)methane	F11PlateG	R924	GACTTCATT	F942	TGCCGGTAT	TRUE	FALSE	S278_pool1	FAIL	PASS	FAIL	PASS	PASS	FAIL	33033	0.8846	0.0838326	2293	0.885244	FAIL	FAIL
S278_pool2	S662_pool2	BPB_5_R4_P7_H_pool2	H-F11	F	11	7	H	7H	2	BPB	Bisphenol B	5	bpb_5	FALSE	FALSE	FALSE	77-40-7	2,2-Bis(4-hydroxyphenyl)butane	F11PlateH	R990	AGCCGATTA	F942	TGCCGGTAT	FALSE	FALSE	S278_pool2	PASS	FAIL	PASS	PASS	PASS	PASS	702360	0.3477	0.413749	2881	0.851807	PASS	FAIL
S279_pool1	S279_pool1	44BPF_10_R3_P3_G_pool1	G-G11	G	11	3	G	3G	1	44-BPF	4,4'-Bisphenol F	10	44bpf_10	FALSE	FALSE	FALSE	620-92-8	Bis(4-hydroxyphenyl)methane	G11PlateG	R924	GACTTCATT	F943	TAAGTTACG	TRUE	FALSE	S279_pool1	FAIL	PASS	FAIL	PASS	PASS	FAIL	28686	0.8761	0.0742467	2472	0.878551	FAIL	FAIL
S279_pool2	S663_pool2	BPB_10_R4_P7_H_pool2	H-G11	G	11	7	H	7H	2	BPB	Bisphenol B	10	bpb_10	FALSE	FALSE	FALSE	77-40-7	2,2-Bis(4-hydroxyphenyl)butane	G11PlateH	R990	AGCCGATTA	F943	TAAGTTACG	FALSE	FALSE	S279_pool2	PASS	PASS	PASS	PASS	PASS	PASS	1198766	0.6164	0.450805	2727	0.858276	PASS	PASS
S27_pool1	S27_pool1	Mix4_0-1_R1_P4_H_pool1	E-C04	C	4	1	E	1E	1	M4	Mix 4	0.1	m4_0.1	FALSE	FALSE	FALSE	N/A	N/A	C4PlateE	R912	GAACTGTAT	F908	AAGGTGTTT	FALSE	FALSE	S27_pool1	PASS	PASS	PASS	PASS	PASS	PASS	2332405	0.8527	0.505481	2649	0.861968	PASS	PASS
S27_pool2	S411_pool2	24BPF_0-1_R1_P5_F_pool2	F-C04	C	4	5	F	5F	2	24-BPF	2,4'-Bisphenol F	0.1	24bpf_0.1	FALSE	FALSE	FALSE	2467-03-0	2,4'-Dihydroxydiphenylmethane	C4PlateF	R943	TGCTTATTC	F908	AAGGTGTTT	FALSE	FALSE	S27_pool2	PASS	PASS	PASS	PASS	PASS	PASS	2230807	0.9055	0.491413	2500	0.868618	PASS	PASS
S280_pool1	S280_pool1	44BPF_50_R3_P3_G_pool1	G-H11	H	11	3	G	3G	1	44-BPF	4,4'-Bisphenol F	50	44bpf_50	FALSE	FALSE	FALSE	620-92-8	Bis(4-hydroxyphenyl)methane	H11PlateG	R924	GACTTCATT	F944	AGCTAGACC	TRUE	FALSE	S280_pool1	FAIL	PASS	FAIL	PASS	PASS	FAIL	33249	0.8718	0.0847646	2619	0.871106	FAIL	FAIL
S280_pool2	S664_pool2	BPB_50_R4_P7_H_pool2	H-H11	H	11	7	H	7H	2	BPB	Bisphenol B	50	bpb_50	FALSE	FALSE	FALSE	77-40-7	2,2-Bis(4-hydroxyphenyl)butane	H11PlateH	R990	AGCCGATTA	F944	AGCTAGACC	FALSE	FALSE	S280_pool2	PASS	PASS	PASS	PASS	PASS	PASS	1214053	0.6176	0.461678	2830	0.853689	PASS	PASS
S281_pool1	S281_pool1	TMBPF_0-1_R3_P3_G_pool1	G-A12	A	12	3	G	3G	1	TMBPF	Tetramethyl bisphenol F	0.1	tmbpf_0.1	FALSE	FALSE	FALSE	5384-21-4	Bis(3,5-dimethyl-4-hydroxyphenyl)methane	A12PlateG	R935	TAGCTCTTC	F937	ATGGTTAGA	FALSE	FALSE	S281_pool1	PASS	PASS	PASS	PASS	PASS	PASS	2013332	0.9089	0.50233	2668	0.860467	PASS	PASS
S281_pool2	S665_pool2	Mix7_0-66_R4_P7_H_pool2	H-A12	A	12	7	H	7H	2	M7	Mix 7	0.66	m7_0.66	FALSE	FALSE	FALSE	N/A	N/A	A12PlateH	R996	GATAGCGGA	F937	ATGGTTAGA	FALSE	TRUE	S281_pool2	PASS	PASS	PASS	PASS	PASS	PASS	763152	0.5741	0.42116	2836	0.853151	PASS	PASS
S282_pool1	S282_pool1	TMBPF_0-01_R3_P3_G_pool1	G-B12	B	12	3	G	3G	1	TMBPF	Tetramethyl bisphenol F	0.01	tmbpf_0.01	FALSE	FALSE	FALSE	5384-21-4	Bis(3,5-dimethyl-4-hydroxyphenyl)methane	B12PlateG	R935	TAGCTCTTC	F938	GCTGCGTAT	FALSE	FALSE	S282_pool1	PASS	PASS	PASS	PASS	PASS	PASS	2299498	0.9022	0.506635	2611	0.862945	PASS	PASS
S282_pool2	S666_pool2	Mix7_1-31_R4_P7_H_pool2	H-B12	B	12	7	H	7H	2	M7	Mix 7	1.31	m7_1.31	FALSE	FALSE	FALSE	N/A	N/A	B12PlateH	R996	GATAGCGGA	F938	GCTGCGTAT	FALSE	FALSE	S282_pool2	PASS	PASS	PASS	PASS	PASS	PASS	792093	0.5117	0.417654	2773	0.856435	PASS	PASS
S283_pool1	S283_pool1	TMBPF_1_R3_P3_G_pool1	G-C12	C	12	3	G	3G	1	TMBPF	Tetramethyl bisphenol F	1	tmbpf_1	FALSE	FALSE	FALSE	5384-21-4	Bis(3,5-dimethyl-4-hydroxyphenyl)methane	C12PlateG	R935	TAGCTCTTC	F939	TGTAACGGC	FALSE	FALSE	S283_pool1	PASS	PASS	PASS	PASS	PASS	FAIL	1729538	0.8827	0.494741	2822	0.854636	FAIL	FAIL
S283_pool2	S667_pool2	Mix7_2-62_R4_P7_H_pool2	H-C12	C	12	7	H	7H	2	M7	Mix 7	2.62	m7_2.62	FALSE	FALSE	FALSE	N/A	N/A	C12PlateH	R996	GATAGCGGA	F939	TGTAACGGC	FALSE	FALSE	S283_pool2	PASS	FAIL	PASS	PASS	PASS	PASS	771183	0.4433	0.421116	2911	0.84977	PASS	FAIL
S284_pool1	S284_pool1	TMBPF_5_R3_P3_G_pool1	G-D12	D	12	3	G	3G	1	TMBPF	Tetramethyl bisphenol F	5	tmbpf_5	FALSE	FALSE	FALSE	5384-21-4	Bis(3,5-dimethyl-4-hydroxyphenyl)methane	D12PlateG	R935	TAGCTCTTC	F940	AATAGGTGC	FALSE	FALSE	S284_pool1	PASS	PASS	PASS	PASS	PASS	PASS	2285679	0.9114	0.501975	2514	0.867858	PASS	PASS
S284_pool2	S668_pool2	Mix7_5-25_R4_P7_H_pool2	H-D12	D	12	7	H	7H	2	M7	Mix 7	5.25	m7_5.25	FALSE	FALSE	FALSE	N/A	N/A	D12PlateH	R996	GATAGCGGA	F940	AATAGGTGC	FALSE	FALSE	S284_pool2	PASS	PASS	PASS	PASS	PASS	PASS	1171225	0.6051	0.461057	2883	0.851053	PASS	PASS
S285_pool1	S285_pool1	TMBPF_10_R3_P3_G_pool1	G-E12	E	12	3	G	3G	1	TMBPF	Tetramethyl bisphenol F	10	tmbpf_10	FALSE	FALSE	FALSE	5384-21-4	Bis(3,5-dimethyl-4-hydroxyphenyl)methane	E12PlateG	R935	TAGCTCTTC	F941	AACACAATC	FALSE	FALSE	S285_pool1	PASS	PASS	PASS	PASS	PASS	PASS	2114907	0.8907	0.511295	2876	0.851125	PASS	PASS
S285_pool2	S669_pool2	Mix7_10-5_R4_P7_H_pool2	H-E12	E	12	7	H	7H	2	M7	Mix 7	10.5	m7_10.5	FALSE	FALSE	FALSE	N/A	N/A	E12PlateH	R996	GATAGCGGA	F941	AACACAATC	FALSE	FALSE	S285_pool2	PASS	PASS	PASS	PASS	PASS	PASS	1293385	0.5576	0.479963	2870	0.849471	PASS	PASS
S286_pool1	S286_pool1	TMBPF_50_R3_P3_G_pool1	G-F12	F	12	3	G	3G	1	TMBPF	Tetramethyl bisphenol F	50	tmbpf_50	FALSE	FALSE	FALSE	5384-21-4	Bis(3,5-dimethyl-4-hydroxyphenyl)methane	F12PlateG	R935	TAGCTCTTC	F942	TGCCGGTAT	FALSE	FALSE	S286_pool1	PASS	PASS	PASS	PASS	PASS	FAIL	2012110	0.8951	0.562686	3050	0.838855	FAIL	FAIL
S286_pool2	S670_pool2	Mix7_21_R4_P7_H_pool2	H-F12	F	12	7	H	7H	2	M7	Mix 7	21	m7_21	FALSE	FALSE	FALSE	N/A	N/A	F12PlateH	R996	GATAGCGGA	F942	TGCCGGTAT	FALSE	FALSE	S286_pool2	PASS	PASS	PASS	PASS	PASS	PASS	997576	0.6081	0.44224	2801	0.855029	PASS	PASS
S287_pool1	S287_pool1	PC_UH_R3_P3_G_pool1	G-G12	G	12	3	G	3G	1	universal_human_pos_ctrl	No cells; Universal human positive control	0	universal_human_pos_ctrl	TRUE	TRUE	FALSE	N/A	N/A	G12PlateG	R935	TAGCTCTTC	F943	TAAGTTACG	FALSE	FALSE	S287_pool1	PASS	PASS	PASS	PASS	PASS	FAIL	1836933	0.9016	0.669463	4480	0.76757	FAIL	FAIL
S287_pool2	S671_pool2	PC_UH_R7_P7_H_pool2	H-G12	G	12	7	H	7H	2	universal_human_pos_ctrl	No cells; Universal human positive control	0	universal_human_pos_ctrl	TRUE	TRUE	FALSE	N/A	N/A	G12PlateH	R996	GATAGCGGA	F943	TAAGTTACG	FALSE	FALSE	S287_pool2	PASS	PASS	PASS	PASS	PASS	FAIL	793415	0.5041	0.566857	4611	0.761582	FAIL	FAIL
S288_pool1	S288_pool1	PC_B_R3_P3_G_pool1	G-H12	H	12	3	G	3G	1	brain_pos_ctrl	No cells; Brain positive control	0	brain_pos_ctrl	TRUE	TRUE	FALSE	N/A	N/A	H12PlateG	R935	TAGCTCTTC	F944	AGCTAGACC	FALSE	FALSE	S288_pool1	PASS	PASS	PASS	PASS	PASS	FAIL	2140045	0.9072	0.607154	3630	0.80964	FAIL	FAIL
S288_pool2	S672_pool2	PC_B_R7_P7_H_pool2	H-H12	H	12	7	H	7H	2	brain_pos_ctrl	No cells; Brain positive control	0	brain_pos_ctrl	TRUE	TRUE	FALSE	N/A	N/A	H12PlateH	R996	GATAGCGGA	F944	AGCTAGACC	FALSE	FALSE	S288_pool2	PASS	PASS	PASS	PASS	PASS	FAIL	1036608	0.5212	0.527848	3678	0.807513	FAIL	FAIL
S289_pool1	S289_pool1	Mix1_0-001_R4_P4_H_pool1	H-A01	A	1	4	H	4H	1	M1	Mix 1	0.001	m1_0.001	FALSE	FALSE	FALSE	N/A	N/A	A1PlateH	R936	TGGAACGCT	F937	ATGGTTAGA	FALSE	FALSE	S289_pool1	PASS	PASS	PASS	PASS	PASS	PASS	1287113	0.9129	0.460791	2735	0.858181	PASS	PASS
S28_pool1	S28_pool1	Mix4_0-5_R1_P4_H_pool1	E-D04	D	4	1	E	1E	1	M4	Mix 4	0.5	m4_0.5	FALSE	FALSE	FALSE	N/A	N/A	D4PlateE	R912	GAACTGTAT	F916	AATTCGGAA	FALSE	FALSE	S28_pool1	PASS	PASS	PASS	PASS	PASS	PASS	2473615	0.8732	0.510407	2706	0.859676	PASS	PASS
S28_pool2	S412_pool2	24BPF_0-5_R1_P5_F_pool2	F-D04	D	4	5	F	5F	2	24-BPF	2,4'-Bisphenol F	0.5	24bpf_0.5	FALSE	FALSE	FALSE	2467-03-0	2,4'-Dihydroxydiphenylmethane	D4PlateF	R943	TGCTTATTC	F916	AATTCGGAA	FALSE	FALSE	S28_pool2	PASS	PASS	PASS	PASS	PASS	PASS	1934633	0.9012	0.465007	2324	0.877062	PASS	PASS
S290_pool1	S290_pool1	Mix1_0-01_R4_P4_H_pool1	H-B01	B	1	4	H	4H	1	M1	Mix 1	0.01	m1_0.01	FALSE	FALSE	FALSE	N/A	N/A	B1PlateH	R936	TGGAACGCT	F938	GCTGCGTAT	FALSE	FALSE	S290_pool1	PASS	PASS	PASS	PASS	PASS	PASS	1408853	0.9125	0.468291	2713	0.858635	PASS	PASS
S291_pool1	S291_pool1	Mix1_0-1_R4_P4_H_pool1	H-C01	C	1	4	H	4H	1	M1	Mix 1	0.1	m1_0.1	FALSE	FALSE	FALSE	N/A	N/A	C1PlateH	R936	TGGAACGCT	F939	TGTAACGGC	FALSE	FALSE	S291_pool1	PASS	PASS	PASS	PASS	PASS	PASS	1690996	0.9058	0.480451	2706	0.858893	PASS	PASS
S292_pool1	S292_pool1	Mix1_0-5_R4_P4_H_pool1	H-D01	D	1	4	H	4H	1	M1	Mix 1	0.5	m1_0.5	FALSE	FALSE	FALSE	N/A	N/A	D1PlateH	R936	TGGAACGCT	F940	AATAGGTGC	FALSE	FALSE	S292_pool1	PASS	PASS	PASS	PASS	PASS	PASS	1171447	0.9155	0.443705	2636	0.862661	PASS	PASS
S293_pool1	S293_pool1	Mix1_1_R4_P4_H_pool1	H-E01	E	1	4	H	4H	1	M1	Mix 1	1	m1_1	FALSE	FALSE	FALSE	N/A	N/A	E1PlateH	R936	TGGAACGCT	F941	AACACAATC	FALSE	FALSE	S293_pool1	PASS	PASS	PASS	PASS	PASS	PASS	1491716	0.9059	0.46332	2620	0.863076	PASS	PASS
S294_pool1	S294_pool1	Mix1_5_R4_P4_H_pool1	H-F01	F	1	4	H	4H	1	M1	Mix 1	5	m1_5	FALSE	FALSE	FALSE	N/A	N/A	F1PlateH	R936	TGGAACGCT	F942	TGCCGGTAT	FALSE	FALSE	S294_pool1	PASS	PASS	PASS	PASS	PASS	PASS	1228938	0.9119	0.444903	2568	0.865593	PASS	PASS
S295_pool1	S295_pool1	Mix1_10_R4_P4_H_pool1	H-G01	G	1	4	H	4H	1	M1	Mix 1	10	m1_10	FALSE	FALSE	FALSE	N/A	N/A	G1PlateH	R936	TGGAACGCT	F943	TAAGTTACG	FALSE	FALSE	S295_pool1	PASS	PASS	PASS	PASS	PASS	PASS	1140573	0.9018	0.453069	2800	0.854557	PASS	PASS
S296_pool1	S296_pool1	Mix1_50_R4_P4_H_pool1	H-H01	H	1	4	H	4H	1	M1	Mix 1	50	m1_50	FALSE	FALSE	FALSE	N/A	N/A	H1PlateH	R936	TGGAACGCT	F944	AGCTAGACC	FALSE	FALSE	S296_pool1	PASS	PASS	PASS	PASS	PASS	PASS	1244529	0.9098	0.447033	2645	0.862457	PASS	PASS
S297_pool1	S297_pool1	Mix2_0-001_R4_P4_H_pool1	H-A02	A	2	4	H	4H	1	M2	Mix 2	0.001	m2_0.001	FALSE	FALSE	FALSE	N/A	N/A	A2PlateH	R937	ATCGCGACT	F937	ATGGTTAGA	FALSE	FALSE	S297_pool1	PASS	PASS	PASS	PASS	PASS	PASS	1500312	0.9099	0.455022	2460	0.870809	PASS	PASS
S298_pool1	S298_pool1	Mix2_0-01_R4_P4_H_pool1	H-B02	B	2	4	H	4H	1	M2	Mix 2	0.01	m2_0.01	FALSE	FALSE	FALSE	N/A	N/A	B2PlateH	R937	ATCGCGACT	F938	GCTGCGTAT	FALSE	FALSE	S298_pool1	PASS	PASS	PASS	PASS	PASS	PASS	1085596	0.9088	0.426574	2503	0.868228	PASS	PASS
S299_pool1	S299_pool1	Mix2_0-1_R4_P4_H_pool1	H-C02	C	2	4	H	4H	1	M2	Mix 2	0.1	m2_0.1	FALSE	FALSE	FALSE	N/A	N/A	C2PlateH	R937	ATCGCGACT	F939	TGTAACGGC	FALSE	FALSE	S299_pool1	PASS	PASS	PASS	PASS	PASS	PASS	1323532	0.9031	0.44872	2521	0.868009	PASS	PASS
S29_pool1	S29_pool1	Mix4_1_R1_P4_H_pool1	E-E04	E	4	1	E	1E	1	M4	Mix 4	1	m4_1	FALSE	FALSE	FALSE	N/A	N/A	E4PlateE	R912	GAACTGTAT	F927	GACCTTGCT	FALSE	FALSE	S29_pool1	PASS	PASS	PASS	PASS	PASS	PASS	2554391	0.8725	0.516664	2724	0.858545	PASS	PASS
S29_pool2	S413_pool2	24BPF_1_R1_P5_F_pool2	F-E04	E	4	5	F	5F	2	24-BPF	2,4'-Bisphenol F	1	24bpf_1	FALSE	FALSE	FALSE	2467-03-0	2,4'-Dihydroxydiphenylmethane	E4PlateF	R943	TGCTTATTC	F927	GACCTTGCT	FALSE	FALSE	S29_pool2	PASS	PASS	PASS	PASS	PASS	PASS	1790657	0.903	0.456131	2298	0.878273	PASS	PASS
S2_pool1	S2_pool1	Mix1_0-01_R1_P1_E_pool1	E-B01	B	1	1	E	1E	1	M1	Mix 1	0.01	m1_0.01	FALSE	FALSE	FALSE	N/A	N/A	B1PlateE	R902	TCCTCAGCC	F906	GATGGTTGT	FALSE	FALSE	S2_pool1	PASS	PASS	PASS	PASS	PASS	PASS	2431606	0.8964	0.525274	2973	0.846949	PASS	PASS
S2_pool2	S386_pool2	BPZ_0-01_R1_P5_F_pool2	F-B01	B	1	5	F	5F	2	BPZ	Bisphenol Z	0.01	bpz_0.01	FALSE	FALSE	FALSE	843-55-0	4,4?-Cyclohexylidenebisphenol	B1PlateF	R936	TGGAACGCT	F906	GATGGTTGT	FALSE	FALSE	S2_pool2	PASS	PASS	PASS	PASS	PASS	PASS	1245313	0.8908	0.446057	2609	0.864412	PASS	PASS
S300_pool1	S300_pool1	Mix2_0-5_R4_P4_H_pool1	H-D02	D	2	4	H	4H	1	M2	Mix 2	0.5	m2_0.5	FALSE	FALSE	FALSE	N/A	N/A	D2PlateH	R937	ATCGCGACT	F940	AATAGGTGC	FALSE	FALSE	S300_pool1	PASS	PASS	PASS	PASS	PASS	PASS	1218848	0.8992	0.428793	2383	0.875027	PASS	PASS
S301_pool1	S301_pool1	Mix2_1_R4_P4_H_pool1	H-E02	E	2	4	H	4H	1	M2	Mix 2	1	m2_1	FALSE	FALSE	FALSE	N/A	N/A	E2PlateH	R937	ATCGCGACT	F941	AACACAATC	FALSE	FALSE	S301_pool1	PASS	PASS	PASS	PASS	PASS	PASS	1813167	0.9034	0.468646	2445	0.870979	PASS	PASS
S302_pool1	S302_pool1	Mix2_5_R4_P4_H_pool1	H-F02	F	2	4	H	4H	1	M2	Mix 2	5	m2_5	FALSE	FALSE	FALSE	N/A	N/A	F2PlateH	R937	ATCGCGACT	F942	TGCCGGTAT	FALSE	FALSE	S302_pool1	PASS	PASS	PASS	PASS	PASS	PASS	1263755	0.9062	0.439666	2471	0.870499	PASS	PASS
S303_pool1	S303_pool1	Mix2_10_R4_P4_H_pool1	H-G02	G	2	4	H	4H	1	M2	Mix 2	10	m2_10	FALSE	FALSE	FALSE	N/A	N/A	G2PlateH	R937	ATCGCGACT	F943	TAAGTTACG	FALSE	FALSE	S303_pool1	PASS	PASS	PASS	PASS	PASS	PASS	1278267	0.9029	0.438468	2498	0.868757	PASS	PASS
S304_pool1	S304_pool1	Mix2_50_R4_P4_H_pool1	H-H02	H	2	4	H	4H	1	M2	Mix 2	50	m2_50	FALSE	FALSE	FALSE	N/A	N/A	H2PlateH	R937	ATCGCGACT	F944	AGCTAGACC	FALSE	FALSE	S304_pool1	PASS	PASS	PASS	PASS	PASS	PASS	1439639	0.9072	0.439977	2349	0.876138	PASS	PASS
S305_pool1	S305_pool1	Mix3_0-001_R4_P4_H_pool1	H-A03	A	3	4	H	4H	1	M3	Mix 3	0.001	m3_0.001	FALSE	FALSE	FALSE	N/A	N/A	A3PlateH	R938	ATTCGAATC	F937	ATGGTTAGA	FALSE	FALSE	S305_pool1	PASS	PASS	PASS	PASS	PASS	PASS	1426792	0.9013	0.45622	2580	0.865378	PASS	PASS
S306_pool1	S306_pool1	Mix3_0-01_R4_P4_H_pool1	H-B03	B	3	4	H	4H	1	M3	Mix 3	0.01	m3_0.01	FALSE	FALSE	FALSE	N/A	N/A	B3PlateH	R938	ATTCGAATC	F938	GCTGCGTAT	FALSE	FALSE	S306_pool1	PASS	PASS	PASS	PASS	PASS	PASS	1675901	0.9074	0.464519	2460	0.870712	PASS	PASS
S307_pool1	S307_pool1	Mix3_0-1_R4_P4_H_pool1	H-C03	C	3	4	H	4H	1	M3	Mix 3	0.1	m3_0.1	FALSE	FALSE	FALSE	N/A	N/A	C3PlateH	R938	ATTCGAATC	F939	TGTAACGGC	FALSE	FALSE	S307_pool1	PASS	PASS	PASS	PASS	PASS	PASS	1402659	0.9032	0.465894	2673	0.860741	PASS	PASS
S308_pool1	S308_pool1	Mix3_0-5_R4_P4_H_pool1	H-D03	D	3	4	H	4H	1	M3	Mix 3	0.5	m3_0.5	FALSE	FALSE	FALSE	N/A	N/A	D3PlateH	R938	ATTCGAATC	F940	AATAGGTGC	FALSE	FALSE	S308_pool1	PASS	PASS	PASS	PASS	PASS	PASS	1250301	0.8977	0.440066	2503	0.868696	PASS	PASS
S309_pool1	S309_pool1	Mix3_1_R4_P4_H_pool1	H-E03	E	3	4	H	4H	1	M3	Mix 3	1	m3_1	FALSE	FALSE	FALSE	N/A	N/A	E3PlateH	R938	ATTCGAATC	F941	AACACAATC	FALSE	FALSE	S309_pool1	PASS	PASS	PASS	PASS	PASS	PASS	1517898	0.911	0.450051	2421	0.872564	PASS	PASS
S30_pool1	S30_pool1	Mix4_5_R1_P4_H_pool1	E-F04	F	4	1	E	1E	1	M4	Mix 4	5	m4_5	FALSE	FALSE	FALSE	N/A	N/A	F4PlateE	R912	GAACTGTAT	F934	TGCATCTGC	FALSE	FALSE	S30_pool1	PASS	PASS	PASS	PASS	PASS	PASS	3053428	0.8657	0.531132	2717	0.858781	PASS	PASS
S30_pool2	S414_pool2	24BPF_5_R1_P5_F_pool2	F-F04	F	4	5	F	5F	2	24-BPF	2,4'-Bisphenol F	5	24bpf_5	FALSE	FALSE	FALSE	2467-03-0	2,4'-Dihydroxydiphenylmethane	F4PlateF	R943	TGCTTATTC	F934	TGCATCTGC	FALSE	FALSE	S30_pool2	PASS	PASS	PASS	PASS	PASS	PASS	1934388	0.9025	0.47335	2468	0.870158	PASS	PASS
S310_pool1	S310_pool1	Mix3_5_R4_P4_H_pool1	H-F03	F	3	4	H	4H	1	M3	Mix 3	5	m3_5	FALSE	FALSE	FALSE	N/A	N/A	F3PlateH	R938	ATTCGAATC	F942	TGCCGGTAT	FALSE	FALSE	S310_pool1	PASS	PASS	PASS	PASS	PASS	PASS	1330504	0.906	0.46332	2776	0.856552	PASS	PASS
S311_pool1	S311_pool1	Mix3_10_R4_P4_H_pool1	H-G03	G	3	4	H	4H	1	M3	Mix 3	10	m3_10	FALSE	FALSE	FALSE	N/A	N/A	G3PlateH	R938	ATTCGAATC	F943	TAAGTTACG	FALSE	FALSE	S311_pool1	PASS	PASS	PASS	PASS	PASS	PASS	1012014	0.9041	0.43656	2693	0.860853	PASS	PASS
S312_pool1	S312_pool1	Mix3_50_R4_P4_H_pool1	H-H03	H	3	4	H	4H	1	M3	Mix 3	50	m3_50	FALSE	FALSE	FALSE	N/A	N/A	H3PlateH	R938	ATTCGAATC	F944	AGCTAGACC	FALSE	FALSE	S312_pool1	PASS	PASS	PASS	PASS	PASS	PASS	1358893	0.9013	0.456486	2656	0.861979	PASS	PASS
S313_pool1	S313_pool1	Mix4_0-001_R4_P4_H_pool1	H-A04	A	4	4	H	4H	1	M4	Mix 4	0.001	m4_0.001	FALSE	FALSE	FALSE	N/A	N/A	A4PlateH	R943	TGCTTATTC	F937	ATGGTTAGA	FALSE	FALSE	S313_pool1	PASS	PASS	PASS	PASS	PASS	PASS	1088768	0.9078	0.421604	2443	0.871846	PASS	PASS
S314_pool1	S314_pool1	Mix4_0-01_R4_P4_H_pool1	H-B04	B	4	4	H	4H	1	M4	Mix 4	0.01	m4_0.01	FALSE	FALSE	FALSE	N/A	N/A	B4PlateH	R943	TGCTTATTC	F938	GCTGCGTAT	FALSE	FALSE	S314_pool1	PASS	PASS	PASS	PASS	PASS	PASS	1312322	0.9019	0.444903	2490	0.869691	PASS	PASS
S315_pool1	S315_pool1	Mix4_0-1_R4_P4_H_pool1	H-C04	C	4	4	H	4H	1	M4	Mix 4	0.1	m4_0.1	FALSE	FALSE	FALSE	N/A	N/A	C4PlateH	R943	TGCTTATTC	F939	TGTAACGGC	FALSE	FALSE	S315_pool1	PASS	PASS	PASS	PASS	PASS	PASS	1371704	0.8816	0.455421	2622	0.863984	PASS	PASS
S316_pool1	S316_pool1	Mix4_0-5_R4_P4_H_pool1	H-D04	D	4	4	H	4H	1	M4	Mix 4	0.5	m4_0.5	FALSE	FALSE	FALSE	N/A	N/A	D4PlateH	R943	TGCTTATTC	F940	AATAGGTGC	FALSE	FALSE	S316_pool1	PASS	PASS	PASS	PASS	PASS	PASS	881963	0.9072	0.39045	2286	0.879528	PASS	PASS
S317_pool1	S317_pool1	Mix4_1_R4_P4_H_pool1	H-E04	E	4	4	H	4H	1	M4	Mix 4	1	m4_1	FALSE	FALSE	FALSE	N/A	N/A	E4PlateH	R943	TGCTTATTC	F941	AACACAATC	FALSE	FALSE	S317_pool1	PASS	PASS	PASS	PASS	PASS	PASS	1467283	0.9073	0.440154	2314	0.877875	PASS	PASS
S318_pool1	S318_pool1	Mix4_5_R4_P4_H_pool1	H-F04	F	4	4	H	4H	1	M4	Mix 4	5	m4_5	FALSE	FALSE	FALSE	N/A	N/A	F4PlateH	R943	TGCTTATTC	F942	TGCCGGTAT	FALSE	FALSE	S318_pool1	PASS	PASS	PASS	PASS	PASS	PASS	1393481	0.9126	0.449297	2534	0.867287	PASS	PASS
S319_pool1	S319_pool1	Mix4_10_R4_P4_H_pool1	H-G04	G	4	4	H	4H	1	M4	Mix 4	10	m4_10	FALSE	FALSE	FALSE	N/A	N/A	G4PlateH	R943	TGCTTATTC	F943	TAAGTTACG	FALSE	FALSE	S319_pool1	PASS	PASS	PASS	PASS	PASS	PASS	798695	0.9058	0.394532	2438	0.871699	PASS	PASS
S31_pool1	S31_pool1	Mix4_10_R1_P4_H_pool1	E-G04	G	4	1	E	1E	1	M4	Mix 4	10	m4_10	FALSE	FALSE	FALSE	N/A	N/A	G4PlateE	R912	GAACTGTAT	F935	GACGCGTTA	FALSE	FALSE	S31_pool1	PASS	PASS	PASS	PASS	PASS	PASS	2331083	0.8874	0.508499	2726	0.858265	PASS	PASS
S31_pool2	S415_pool2	24BPF_10_R1_P5_F_pool2	F-G04	G	4	5	F	5F	2	24-BPF	2,4'-Bisphenol F	10	24bpf_10	FALSE	FALSE	FALSE	2467-03-0	2,4'-Dihydroxydiphenylmethane	G4PlateF	R943	TGCTTATTC	F935	GACGCGTTA	FALSE	FALSE	S31_pool2	PASS	PASS	PASS	PASS	PASS	PASS	1743328	0.8928	0.494342	2857	0.851891	PASS	PASS
S320_pool1	S320_pool1	Mix4_50_R4_P4_H_pool1	H-H04	H	4	4	H	4H	1	M4	Mix 4	50	m4_50	FALSE	FALSE	FALSE	N/A	N/A	H4PlateH	R943	TGCTTATTC	F944	AGCTAGACC	TRUE	FALSE	S320_pool1	FAIL	PASS	FAIL	PASS	PASS	FAIL	30563	0.8823	0.0781077	2604	0.871926	FAIL	FAIL
S321_pool1	S321_pool1	DMSO_0-1_R13_P4_H_pool1	H-A05	A	5	4	H	4H	1	DMSO	Dimethyl sulfoxide	0	dmso_0_pool1	FALSE	FALSE	TRUE	67-68-5	Dimethyl sulfoxide	A5PlateH	R945	TCAGCTAAT	F937	ATGGTTAGA	FALSE	FALSE	S321_pool1	PASS	PASS	PASS	PASS	PASS	PASS	1612315	0.8971	0.474948	2728	0.858525	PASS	PASS
S322_pool1	S322_pool1	DMSO_0-1_R14_P4_H_pool1	H-B05	B	5	4	H	4H	1	DMSO	Dimethyl sulfoxide	0	dmso_0_pool1	FALSE	FALSE	TRUE	67-68-5	Dimethyl sulfoxide	B5PlateH	R945	TCAGCTAAT	F938	GCTGCGTAT	FALSE	FALSE	S322_pool1	PASS	PASS	PASS	PASS	PASS	PASS	1487802	0.8994	0.441619	2314	0.877554	PASS	PASS
S323_pool1	S323_pool1	DMSO_0-1_R15_P4_H_pool1	H-C05	C	5	4	H	4H	1	DMSO	Dimethyl sulfoxide	0	dmso_0_pool1	FALSE	FALSE	TRUE	67-68-5	Dimethyl sulfoxide	C5PlateH	R945	TCAGCTAAT	F939	TGTAACGGC	FALSE	FALSE	S323_pool1	PASS	PASS	PASS	PASS	PASS	PASS	1228619	0.8885	0.448897	2637	0.863505	PASS	PASS
S324_pool1	S324_pool1	DMSO_0-1_R16_P4_H_pool1	H-D05	D	5	4	H	4H	1	DMSO	Dimethyl sulfoxide	0	dmso_0_pool1	FALSE	FALSE	TRUE	67-68-5	Dimethyl sulfoxide	D5PlateH	R945	TCAGCTAAT	F940	AATAGGTGC	FALSE	FALSE	S324_pool1	PASS	PASS	PASS	PASS	PASS	PASS	1379913	0.8846	0.455066	2604	0.864684	PASS	PASS
S325_pool1	S325_pool1	DMSO_0-1_R17_P4_H_pool1	H-E05	E	5	4	H	4H	1	DMSO	Dimethyl sulfoxide	0	dmso_0_pool1	FALSE	FALSE	TRUE	67-68-5	Dimethyl sulfoxide	E5PlateH	R945	TCAGCTAAT	F941	AACACAATC	FALSE	FALSE	S325_pool1	PASS	PASS	PASS	PASS	PASS	PASS	1751312	0.8808	0.482182	2719	0.85963	PASS	PASS
S326_pool1	S326_pool1	DMSO_0-1_R18_P4_H_pool1	H-F05	F	5	4	H	4H	1	DMSO	Dimethyl sulfoxide	0	dmso_0_pool1	FALSE	FALSE	TRUE	67-68-5	Dimethyl sulfoxide	F5PlateH	R945	TCAGCTAAT	F942	TGCCGGTAT	FALSE	FALSE	S326_pool1	PASS	PASS	PASS	PASS	PASS	PASS	1476216	0.9122	0.449918	2441	0.871755	PASS	PASS
S327_pool1	S327_pool1	NC_R7_P4_H_pool1	H-G05	G	5	4	H	4H	1	lysis_buffer	No cells; 1X Lysis buffer	0	lysis_buffer	TRUE	FALSE	FALSE	N/A	N/A	G5PlateH	R945	TCAGCTAAT	F943	TAAGTTACG	FALSE	FALSE	S327_pool1	FAIL	FAIL	FAIL	PASS	PASS	FAIL	26306	0.092	0.0676341	2556	0.874782	FAIL	FAIL
S328_pool1	S328_pool1	NC_R8_P4_H_pool1	H-H05	H	5	4	H	4H	1	lysis_buffer	No cells; 1X Lysis buffer	0	lysis_buffer	TRUE	FALSE	FALSE	N/A	N/A	H5PlateH	R945	TCAGCTAAT	F944	AGCTAGACC	FALSE	FALSE	S328_pool1	FAIL	FAIL	FAIL	PASS	PASS	FAIL	30588	0.0366	0.0809036	2706	0.867728	FAIL	FAIL
S329_pool1	S329_pool1	Mix5_0-001_R4_P4_H_pool1	H-A06	A	6	4	H	4H	1	M5	Mix 5	0.001	m5_0.001	FALSE	FALSE	FALSE	N/A	N/A	A6PlateH	R946	TGATTAAGC	F937	ATGGTTAGA	FALSE	FALSE	S329_pool1	PASS	PASS	PASS	PASS	PASS	PASS	1224466	0.8988	0.453868	2767	0.857446	PASS	PASS
S32_pool1	S32_pool1	Mix4_50_R1_P4_H_pool1	E-H04	H	4	1	E	1E	1	M4	Mix 4	50	m4_50	FALSE	FALSE	FALSE	N/A	N/A	H4PlateE	R912	GAACTGTAT	F936	AGCCTACTT	FALSE	FALSE	S32_pool1	PASS	PASS	PASS	PASS	PASS	FAIL	2712643	0.8928	0.53375	2953	0.848124	FAIL	FAIL
S32_pool2	S416_pool2	24BPF_50_R1_P5_F_pool2	F-H04	H	4	5	F	5F	2	24-BPF	2,4'-Bisphenol F	50	24bpf_50	FALSE	FALSE	FALSE	2467-03-0	2,4'-Dihydroxydiphenylmethane	H4PlateF	R943	TGCTTATTC	F936	AGCCTACTT	FALSE	FALSE	S32_pool2	PASS	PASS	PASS	PASS	PASS	PASS	1561941	0.9038	0.457107	2475	0.869863	PASS	PASS
S330_pool1	S330_pool1	Mix5_0-01_R4_P4_H_pool1	H-B06	B	6	4	H	4H	1	M5	Mix 5	0.01	m5_0.01	FALSE	FALSE	FALSE	N/A	N/A	B6PlateH	R946	TGATTAAGC	F938	GCTGCGTAT	FALSE	FALSE	S330_pool1	PASS	PASS	PASS	PASS	PASS	PASS	1402975	0.907	0.447655	2475	0.87012	PASS	PASS
S331_pool1	S331_pool1	Mix5_0-1_R4_P4_H_pool1	H-C06	C	6	4	H	4H	1	M5	Mix 5	0.1	m5_0.1	FALSE	FALSE	FALSE	N/A	N/A	C6PlateH	R946	TGATTAAGC	F939	TGTAACGGC	FALSE	FALSE	S331_pool1	PASS	PASS	PASS	PASS	PASS	PASS	951057	0.9046	0.403985	2394	0.873919	PASS	PASS
S332_pool1	S332_pool1	Mix5_0-5_R4_P4_H_pool1	H-D06	D	6	4	H	4H	1	M5	Mix 5	0.5	m5_0.5	FALSE	FALSE	FALSE	N/A	N/A	D6PlateH	R946	TGATTAAGC	F940	AATAGGTGC	FALSE	FALSE	S332_pool1	PASS	PASS	PASS	PASS	PASS	PASS	1165466	0.8797	0.430879	2459	0.872164	PASS	PASS
S333_pool1	S333_pool1	Mix5_1_R4_P4_H_pool1	H-E06	E	6	4	H	4H	1	M5	Mix 5	1	m5_1	FALSE	FALSE	FALSE	N/A	N/A	E6PlateH	R946	TGATTAAGC	F941	AACACAATC	FALSE	FALSE	S333_pool1	PASS	PASS	PASS	PASS	PASS	PASS	1426856	0.9078	0.431367	2272	0.87955	PASS	PASS
S334_pool1	S334_pool1	Mix5_5_R4_P4_H_pool1	H-F06	F	6	4	H	4H	1	M5	Mix 5	5	m5_5	FALSE	FALSE	FALSE	N/A	N/A	F6PlateH	R946	TGATTAAGC	F942	TGCCGGTAT	FALSE	FALSE	S334_pool1	PASS	PASS	PASS	PASS	PASS	PASS	1320362	0.9026	0.444681	2514	0.868162	PASS	PASS
S335_pool1	S335_pool1	Mix5_10_R4_P4_H_pool1	H-G06	G	6	4	H	4H	1	M5	Mix 5	10	m5_10	FALSE	FALSE	FALSE	N/A	N/A	G6PlateH	R946	TGATTAAGC	F943	TAAGTTACG	FALSE	TRUE	S335_pool1	PASS	PASS	PASS	PASS	PASS	FAIL	694508	0.9107	0.363644	2247	0.881452	FAIL	FAIL
S336_pool1	S336_pool1	Mix5_50_R4_P4_H_pool1	H-H06	H	6	4	H	4H	1	M5	Mix 5	50	m5_50	FALSE	FALSE	FALSE	N/A	N/A	H6PlateH	R946	TGATTAAGC	F944	AGCTAGACC	FALSE	FALSE	S336_pool1	PASS	PASS	PASS	PASS	PASS	PASS	1122531	0.9048	0.41153	2277	0.879363	PASS	PASS
S337_pool1	S337_pool1	Mix6_0-001_R4_P4_H_pool1	H-A07	A	7	4	H	4H	1	M6	Mix 6	0.001	m6_0.001	FALSE	FALSE	FALSE	N/A	N/A	A7PlateH	R951	ATTGGTTGC	F937	ATGGTTAGA	FALSE	FALSE	S337_pool1	PASS	PASS	PASS	PASS	PASS	PASS	1179205	0.9019	0.429326	2408	0.873699	PASS	PASS
S338_pool1	S338_pool1	Mix6_0-01_R4_P4_H_pool1	H-B07	B	7	4	H	4H	1	M6	Mix 6	0.01	m6_0.01	FALSE	FALSE	FALSE	N/A	N/A	B7PlateH	R951	ATTGGTTGC	F938	GCTGCGTAT	FALSE	FALSE	S338_pool1	PASS	PASS	PASS	PASS	PASS	PASS	1303162	0.9112	0.427151	2299	0.878538	PASS	PASS
S339_pool1	S339_pool1	Mix6_0-1_R4_P4_H_pool1	H-C07	C	7	4	H	4H	1	M6	Mix 6	0.1	m6_0.1	FALSE	FALSE	FALSE	N/A	N/A	C7PlateH	R951	ATTGGTTGC	F939	TGTAACGGC	FALSE	FALSE	S339_pool1	PASS	PASS	PASS	PASS	PASS	PASS	1292460	0.8875	0.461856	2783	0.856796	PASS	PASS
S33_pool1	S33_pool1	E2_0-1_R1_P1_E_pool1	E-A05	A	5	1	E	1E	1	E2	17B-Estradiol	0.1	e2_0.1	FALSE	FALSE	FALSE	50-28-2	17B-Estradiol	A5PlateE	R913	GTTTATACT	F904	CTAATGCAC	FALSE	FALSE	S33_pool1	PASS	PASS	PASS	PASS	PASS	PASS	2142008	0.8942	0.507434	2811	0.854164	PASS	PASS
S33_pool2	S417_pool2	DMSO_0-1_R19_P5_F_pool2	F-A05	A	5	5	F	5F	2	DMSO	Dimethyl sulfoxide	0	dmso_0_pool2	FALSE	FALSE	TRUE	67-68-5	Dimethyl sulfoxide	A5PlateF	R945	TCAGCTAAT	F904	CTAATGCAC	FALSE	FALSE	S33_pool2	PASS	PASS	PASS	PASS	PASS	PASS	1793332	0.9129	0.469755	2504	0.868643	PASS	PASS
S340_pool1	S340_pool1	Mix6_0-5_R4_P4_H_pool1	H-D07	D	7	4	H	4H	1	M6	Mix 6	0.5	m6_0.5	FALSE	FALSE	FALSE	N/A	N/A	D7PlateH	R951	ATTGGTTGC	F940	AATAGGTGC	FALSE	FALSE	S340_pool1	PASS	PASS	PASS	PASS	PASS	PASS	884777	0.8978	0.384059	2213	0.882711	PASS	PASS
S341_pool1	S341_pool1	Mix6_1_R4_P4_H_pool1	H-E07	E	7	4	H	4H	1	M6	Mix 6	1	m6_1	FALSE	FALSE	FALSE	N/A	N/A	E7PlateH	R951	ATTGGTTGC	F941	AACACAATC	FALSE	FALSE	S341_pool1	PASS	PASS	PASS	PASS	PASS	PASS	908558	0.9072	0.420628	2646	0.862484	PASS	PASS
S342_pool1	S342_pool1	Mix6_5_R4_P4_H_pool1	H-F07	F	7	4	H	4H	1	M6	Mix 6	5	m6_5	FALSE	FALSE	FALSE	N/A	N/A	F7PlateH	R951	ATTGGTTGC	F942	TGCCGGTAT	FALSE	FALSE	S342_pool1	PASS	PASS	PASS	PASS	PASS	PASS	1172210	0.8849	0.449252	2708	0.860509	PASS	PASS
S343_pool1	S343_pool1	Mix6_10_R4_P4_H_pool1	H-G07	G	7	4	H	4H	1	M6	Mix 6	10	m6_10	FALSE	FALSE	FALSE	N/A	N/A	G7PlateH	R951	ATTGGTTGC	F943	TAAGTTACG	FALSE	FALSE	S343_pool1	PASS	PASS	PASS	PASS	PASS	PASS	1227910	0.9013	0.430657	2441	0.871833	PASS	PASS
S344_pool1	S344_pool1	Mix6_50_R4_P4_H_pool1	H-H07	H	7	4	H	4H	1	M6	Mix 6	50	m6_50	FALSE	FALSE	FALSE	N/A	N/A	H7PlateH	R951	ATTGGTTGC	F944	AGCTAGACC	FALSE	FALSE	S344_pool1	PASS	PASS	PASS	PASS	PASS	PASS	1492620	0.91	0.463631	2635	0.86226	PASS	PASS
S345_pool1	S345_pool1	BPA_0-001_R4_P4_H_pool1	H-A08	A	8	4	H	4H	1	BPA	Bisphenol A	0.001	bpa_0.001	FALSE	FALSE	FALSE	1980-05-07	2,2-Bis(4-hydroxyphenyl)propane	A8PlateH	R959	GCTATCGAT	F937	ATGGTTAGA	FALSE	FALSE	S345_pool1	PASS	PASS	PASS	PASS	PASS	PASS	1202109	0.8969	0.439933	2543	0.867928	PASS	PASS
S346_pool1	S346_pool1	BPA_0-01_R4_P4_H_pool1	H-B08	B	8	4	H	4H	1	BPA	Bisphenol A	0.01	bpa_0.01	FALSE	FALSE	FALSE	1980-05-07	2,2-Bis(4-hydroxyphenyl)propane	B8PlateH	R959	GCTATCGAT	F938	GCTGCGTAT	FALSE	FALSE	S346_pool1	PASS	PASS	PASS	PASS	PASS	PASS	917960	0.9035	0.394044	2248	0.881071	PASS	PASS
S347_pool1	S347_pool1	BPA_0-1_R4_P4_H_pool1	H-C08	C	8	4	H	4H	1	BPA	Bisphenol A	0.1	bpa_0.1	FALSE	FALSE	FALSE	1980-05-07	2,2-Bis(4-hydroxyphenyl)propane	C8PlateH	R959	GCTATCGAT	F939	TGTAACGGC	FALSE	FALSE	S347_pool1	PASS	PASS	PASS	PASS	PASS	PASS	1306161	0.8924	0.425287	2311	0.87756	PASS	PASS
S348_pool1	S348_pool1	BPA_0-5_R4_P4_H_pool1	H-D08	D	8	4	H	4H	1	BPA	Bisphenol A	0.5	bpa_0.5	FALSE	FALSE	FALSE	1980-05-07	2,2-Bis(4-hydroxyphenyl)propane	D8PlateH	R959	GCTATCGAT	F940	AATAGGTGC	FALSE	FALSE	S348_pool1	PASS	PASS	PASS	PASS	PASS	PASS	1129399	0.9005	0.403186	2178	0.88429	PASS	PASS
S349_pool1	S349_pool1	BPA_1_R4_P4_H_pool1	H-E08	E	8	4	H	4H	1	BPA	Bisphenol A	1	bpa_1	FALSE	FALSE	FALSE	1980-05-07	2,2-Bis(4-hydroxyphenyl)propane	E8PlateH	R959	GCTATCGAT	F941	AACACAATC	FALSE	FALSE	S349_pool1	PASS	PASS	PASS	PASS	PASS	PASS	1410514	0.8906	0.464031	2673	0.861828	PASS	PASS
S34_pool1	S34_pool1	E2_1_R1_P1_E_pool1	E-B05	B	5	1	E	1E	1	E2	17B-Estradiol	1	e2_1	FALSE	FALSE	FALSE	50-28-2	17B-Estradiol	B5PlateE	R913	GTTTATACT	F906	GATGGTTGT	FALSE	FALSE	S34_pool1	PASS	PASS	PASS	PASS	PASS	PASS	2284213	0.8774	0.513691	2824	0.853745	PASS	PASS
S34_pool2	S418_pool2	DMSO_0-1_R20_P5_F_pool2	F-B05	B	5	5	F	5F	2	DMSO	Dimethyl sulfoxide	0	dmso_0_pool2	FALSE	FALSE	TRUE	67-68-5	Dimethyl sulfoxide	B5PlateF	R945	TCAGCTAAT	F906	GATGGTTGT	FALSE	FALSE	S34_pool2	PASS	PASS	PASS	PASS	PASS	PASS	1776425	0.9068	0.47264	2481	0.869942	PASS	PASS
S350_pool1	S350_pool1	BPA_5_R4_P4_H_pool1	H-F08	F	8	4	H	4H	1	BPA	Bisphenol A	5	bpa_5	FALSE	FALSE	FALSE	1980-05-07	2,2-Bis(4-hydroxyphenyl)propane	F8PlateH	R959	GCTATCGAT	F942	TGCCGGTAT	FALSE	FALSE	S350_pool1	PASS	PASS	PASS	PASS	PASS	PASS	916348	0.9085	0.389828	2254	0.880898	PASS	PASS
S351_pool1	S351_pool1	BPA_10_R4_P4_H_pool1	H-G08	G	8	4	H	4H	1	BPA	Bisphenol A	10	bpa_10	FALSE	FALSE	FALSE	1980-05-07	2,2-Bis(4-hydroxyphenyl)propane	G8PlateH	R959	GCTATCGAT	F943	TAAGTTACG	FALSE	FALSE	S351_pool1	PASS	PASS	PASS	PASS	PASS	PASS	952994	0.8978	0.417432	2545	0.867051	PASS	PASS
S352_pool1	S352_pool1	BPA_50_R4_P4_H_pool1	H-H08	H	8	4	H	4H	1	BPA	Bisphenol A	50	bpa_50	FALSE	FALSE	FALSE	1980-05-07	2,2-Bis(4-hydroxyphenyl)propane	H8PlateH	R959	GCTATCGAT	F944	AGCTAGACC	FALSE	FALSE	S352_pool1	PASS	PASS	PASS	PASS	PASS	PASS	1127084	0.9031	0.397284	2127	0.88661	PASS	PASS
S353_pool1	S353_pool1	BPAF_0-001_R4_P4_H_pool1	H-A09	A	9	4	H	4H	1	BPAF	Bisphenol AF	0.001	bpaf_0.001	FALSE	FALSE	FALSE	1478-61-1	4,4?-(Hexafluoroisopropylidene)diphenol	A9PlateH	R983	TAGCGACAA	F937	ATGGTTAGA	FALSE	FALSE	S353_pool1	PASS	PASS	PASS	PASS	PASS	PASS	1377063	0.8674	0.451338	2545	0.867404	PASS	PASS
S354_pool1	S354_pool1	BPAF_0-01_R4_P4_H_pool1	H-B09	B	9	4	H	4H	1	BPAF	Bisphenol AF	0.01	bpaf_0.01	FALSE	FALSE	FALSE	1478-61-1	4,4?-(Hexafluoroisopropylidene)diphenol	B9PlateH	R983	TAGCGACAA	F938	GCTGCGTAT	FALSE	FALSE	S354_pool1	PASS	PASS	PASS	PASS	PASS	PASS	1366652	0.8814	0.460746	2681	0.861425	PASS	PASS
S355_pool1	S355_pool1	BPAF_0-1_R4_P4_H_pool1	H-C09	C	9	4	H	4H	1	BPAF	Bisphenol AF	0.1	bpaf_0.1	FALSE	FALSE	FALSE	1478-61-1	4,4?-(Hexafluoroisopropylidene)diphenol	C9PlateH	R983	TAGCGACAA	F939	TGTAACGGC	FALSE	FALSE	S355_pool1	PASS	PASS	PASS	PASS	PASS	PASS	1033940	0.9037	0.417388	2433	0.872439	PASS	PASS
S356_pool1	S356_pool1	BPAF_0-5_R4_P4_H_pool1	H-D09	D	9	4	H	4H	1	BPAF	Bisphenol AF	0.5	bpaf_0.5	FALSE	FALSE	FALSE	1478-61-1	4,4?-(Hexafluoroisopropylidene)diphenol	D9PlateH	R983	TAGCGACAA	F940	AATAGGTGC	FALSE	FALSE	S356_pool1	PASS	PASS	PASS	PASS	PASS	PASS	1075869	0.9018	0.403231	2217	0.882502	PASS	PASS
S357_pool1	S357_pool1	BPAF_1_R4_P4_H_pool1	H-E09	E	9	4	H	4H	1	BPAF	Bisphenol AF	1	bpaf_1	FALSE	FALSE	FALSE	1478-61-1	4,4?-(Hexafluoroisopropylidene)diphenol	E9PlateH	R983	TAGCGACAA	F941	AACACAATC	TRUE	FALSE	S357_pool1	FAIL	PASS	FAIL	PASS	PASS	FAIL	39090	0.8905	0.0974571	2433	0.878755	FAIL	FAIL
S358_pool1	S358_pool1	BPAF_5_R4_P4_H_pool1	H-F09	F	9	4	H	4H	1	BPAF	Bisphenol AF	5	bpaf_5	FALSE	FALSE	FALSE	1478-61-1	4,4?-(Hexafluoroisopropylidene)diphenol	F9PlateH	R983	TAGCGACAA	F942	TGCCGGTAT	FALSE	FALSE	S358_pool1	PASS	PASS	PASS	PASS	PASS	PASS	1122481	0.9041	0.411485	2266	0.880295	PASS	PASS
S359_pool1	S359_pool1	BPAF_10_R4_P4_H_pool1	H-G09	G	9	4	H	4H	1	BPAF	Bisphenol AF	10	bpaf_10	FALSE	FALSE	FALSE	1478-61-1	4,4?-(Hexafluoroisopropylidene)diphenol	G9PlateH	R983	TAGCGACAA	F943	TAAGTTACG	FALSE	FALSE	S359_pool1	PASS	PASS	PASS	PASS	PASS	FAIL	653795	0.9107	0.359073	2277	0.879994	FAIL	FAIL
S35_pool1	S35_pool1	DMSO_0-1_R1_P1_E_pool1	E-C05	C	5	1	E	1E	1	DMSO	Dimethyl sulfoxide	0	dmso_0_pool1	FALSE	FALSE	TRUE	67-68-5	Dimethyl sulfoxide	C5PlateE	R913	GTTTATACT	F908	AAGGTGTTT	FALSE	FALSE	S35_pool1	PASS	PASS	PASS	PASS	PASS	PASS	1948620	0.8505	0.489327	2615	0.863467	PASS	PASS
S35_pool2	S419_pool2	DMSO_0-1_R21_P5_F_pool2	F-C05	C	5	5	F	5F	2	DMSO	Dimethyl sulfoxide	0	dmso_0_pool2	FALSE	FALSE	TRUE	67-68-5	Dimethyl sulfoxide	C5PlateF	R945	TCAGCTAAT	F908	AAGGTGTTT	FALSE	FALSE	S35_pool2	PASS	PASS	PASS	PASS	PASS	PASS	2190246	0.9031	0.490569	2507	0.868473	PASS	PASS
S360_pool1	S360_pool1	BPAF_50_R4_P4_H_pool1	H-H09	H	9	4	H	4H	1	BPAF	Bisphenol AF	50	bpaf_50	FALSE	FALSE	FALSE	1478-61-1	4,4?-(Hexafluoroisopropylidene)diphenol	H9PlateH	R983	TAGCGACAA	F944	AGCTAGACC	FALSE	FALSE	S360_pool1	PASS	PASS	PASS	PASS	PASS	FAIL	1289836	0.9004	0.439089	2406	0.872316	FAIL	FAIL
S361_pool1	S361_pool1	BPC_0-001_R4_P4_H_pool1	H-A10	A	10	4	H	4H	1	BPC	Bisphenol C	0.001	bpc_0.001	FALSE	FALSE	FALSE	79-97-0	2,2-Bis(4-hydroxy-3-methylphenyl)propane	A10PlateH	R986	ACCTGAGGC	F937	ATGGTTAGA	FALSE	FALSE	S361_pool1	PASS	PASS	PASS	PASS	PASS	PASS	1360514	0.9004	0.427728	2239	0.881189	PASS	PASS
S362_pool1	S362_pool1	BPC_0-01_R4_P4_H_pool1	H-B10	B	10	4	H	4H	1	BPC	Bisphenol C	0.01	bpc_0.01	FALSE	FALSE	FALSE	79-97-0	2,2-Bis(4-hydroxy-3-methylphenyl)propane	B10PlateH	R986	ACCTGAGGC	F938	GCTGCGTAT	FALSE	FALSE	S362_pool1	PASS	PASS	PASS	PASS	PASS	PASS	1352382	0.8974	0.431811	2287	0.87904	PASS	PASS
S363_pool1	S363_pool1	BPC_0-1_R4_P4_H_pool1	H-C10	C	10	4	H	4H	1	BPC	Bisphenol C	0.1	bpc_0.1	FALSE	FALSE	FALSE	79-97-0	2,2-Bis(4-hydroxy-3-methylphenyl)propane	C10PlateH	R986	ACCTGAGGC	F939	TGTAACGGC	FALSE	FALSE	S363_pool1	PASS	PASS	PASS	PASS	PASS	FAIL	1407503	0.869	0.501043	2962	0.845258	FAIL	FAIL
S364_pool1	S364_pool1	BPC_0-5_R4_P4_H_pool1	H-D10	D	10	4	H	4H	1	BPC	Bisphenol C	0.5	bpc_0.5	FALSE	FALSE	FALSE	79-97-0	2,2-Bis(4-hydroxy-3-methylphenyl)propane	D10PlateH	R986	ACCTGAGGC	F940	AATAGGTGC	FALSE	FALSE	S364_pool1	PASS	PASS	PASS	PASS	PASS	PASS	1403982	0.9047	0.4394	2357	0.875611	PASS	PASS
S365_pool1	S365_pool1	BPC_1_R4_P4_H_pool1	H-E10	E	10	4	H	4H	1	BPC	Bisphenol C	1	bpc_1	FALSE	FALSE	FALSE	79-97-0	2,2-Bis(4-hydroxy-3-methylphenyl)propane	E10PlateH	R986	ACCTGAGGC	F941	AACACAATC	FALSE	FALSE	S365_pool1	PASS	PASS	PASS	PASS	PASS	PASS	2004723	0.9028	0.486842	2617	0.863134	PASS	PASS
S366_pool1	S366_pool1	BPC_5_R4_P4_H_pool1	H-F10	F	10	4	H	4H	1	BPC	Bisphenol C	5	bpc_5	FALSE	FALSE	FALSE	79-97-0	2,2-Bis(4-hydroxy-3-methylphenyl)propane	F10PlateH	R986	ACCTGAGGC	F942	TGCCGGTAT	FALSE	FALSE	S366_pool1	PASS	PASS	PASS	PASS	PASS	PASS	1234295	0.8929	0.45045	2660	0.862286	PASS	PASS
S367_pool1	S367_pool1	BPC_10_R4_P4_H_pool1	H-G10	G	10	4	H	4H	1	BPC	Bisphenol C	10	bpc_10	FALSE	FALSE	FALSE	79-97-0	2,2-Bis(4-hydroxy-3-methylphenyl)propane	G10PlateH	R986	ACCTGAGGC	F943	TAAGTTACG	FALSE	FALSE	S367_pool1	PASS	PASS	PASS	PASS	PASS	PASS	918293	0.8934	0.39897	2363	0.87592	PASS	PASS
S368_pool1	S368_pool1	BPC_50_R4_P4_H_pool1	H-H10	H	10	4	H	4H	1	BPC	Bisphenol C	50	bpc_50	FALSE	FALSE	FALSE	79-97-0	2,2-Bis(4-hydroxy-3-methylphenyl)propane	H10PlateH	R986	ACCTGAGGC	F944	AGCTAGACC	FALSE	FALSE	S368_pool1	PASS	PASS	PASS	PASS	PASS	FAIL	1332325	0.8945	0.724981	3805	0.789926	FAIL	FAIL
S369_pool1	S369_pool1	44BPF_0-001_R4_P4_H_pool1	H-A11	A	11	4	H	4H	1	44-BPF	4,4'-Bisphenol F	0.001	44bpf_0.001	FALSE	FALSE	FALSE	620-92-8	Bis(4-hydroxyphenyl)methane	A11PlateH	R990	AGCCGATTA	F937	ATGGTTAGA	FALSE	FALSE	S369_pool1	PASS	PASS	PASS	PASS	PASS	PASS	1571509	0.9109	0.476679	2781	0.856047	PASS	PASS
S36_pool1	S36_pool1	DMSO_0-1_R2_P1_E_pool1	E-D05	D	5	1	E	1E	1	DMSO	Dimethyl sulfoxide	0	dmso_0_pool1	FALSE	FALSE	TRUE	67-68-5	Dimethyl sulfoxide	D5PlateE	R913	GTTTATACT	F916	AATTCGGAA	FALSE	FALSE	S36_pool1	PASS	PASS	PASS	PASS	PASS	PASS	2269695	0.8742	0.506812	2655	0.86168	PASS	PASS
S36_pool2	S420_pool2	DMSO_0-1_R22_P5_F_pool2	F-D05	D	5	5	F	5F	2	DMSO	Dimethyl sulfoxide	0	dmso_0_pool2	FALSE	FALSE	TRUE	67-68-5	Dimethyl sulfoxide	D5PlateF	R945	TCAGCTAAT	F916	AATTCGGAA	FALSE	FALSE	S36_pool2	PASS	PASS	PASS	PASS	PASS	PASS	1862122	0.906	0.458217	2278	0.879308	PASS	PASS
S370_pool1	S370_pool1	44BPF_0-01_R4_P4_H_pool1	H-B11	B	11	4	H	4H	1	44-BPF	4,4'-Bisphenol F	0.01	44bpf_0.01	FALSE	FALSE	FALSE	620-92-8	Bis(4-hydroxyphenyl)methane	B11PlateH	R990	AGCCGATTA	F938	GCTGCGTAT	FALSE	FALSE	S370_pool1	PASS	PASS	PASS	PASS	PASS	PASS	1529637	0.9081	0.444282	2303	0.878392	PASS	PASS
S371_pool1	S371_pool1	44BPF_0-1_R4_P4_H_pool1	H-C11	C	11	4	H	4H	1	44-BPF	4,4'-Bisphenol F	0.1	44bpf_0.1	FALSE	FALSE	FALSE	620-92-8	Bis(4-hydroxyphenyl)methane	C11PlateH	R990	AGCCGATTA	F939	TGTAACGGC	FALSE	FALSE	S371_pool1	PASS	PASS	PASS	PASS	PASS	PASS	1523648	0.9028	0.47943	2859	0.852129	PASS	PASS
S372_pool1	S372_pool1	44BPF_0-5_R4_P4_H_pool1	H-D11	D	11	4	H	4H	1	44-BPF	4,4'-Bisphenol F	0.5	44bpf_0.5	FALSE	FALSE	FALSE	620-92-8	Bis(4-hydroxyphenyl)methane	D11PlateH	R990	AGCCGATTA	F940	AATAGGTGC	FALSE	FALSE	S372_pool1	PASS	PASS	PASS	PASS	PASS	PASS	1421011	0.8959	0.421293	2118	0.886847	PASS	PASS
S373_pool1	S373_pool1	44BPF_1_R4_P4_H_pool1	H-E11	E	11	4	H	4H	1	44-BPF	4,4'-Bisphenol F	1	44bpf_1	FALSE	FALSE	FALSE	620-92-8	Bis(4-hydroxyphenyl)methane	E11PlateH	R990	AGCCGATTA	F941	AACACAATC	FALSE	FALSE	S373_pool1	PASS	PASS	PASS	PASS	PASS	PASS	1605601	0.8942	0.474105	2641	0.863032	PASS	PASS
S374_pool1	S374_pool1	44BPF_5_R4_P4_H_pool1	H-F11	F	11	4	H	4H	1	44-BPF	4,4'-Bisphenol F	5	44bpf_5	FALSE	FALSE	FALSE	620-92-8	Bis(4-hydroxyphenyl)methane	F11PlateH	R990	AGCCGATTA	F942	TGCCGGTAT	TRUE	FALSE	S374_pool1	FAIL	PASS	FAIL	PASS	PASS	FAIL	32599	0.8947	0.0825456	2320	0.884622	FAIL	FAIL
S375_pool1	S375_pool1	44BPF_10_R4_P4_H_pool1	H-G11	G	11	4	H	4H	1	44-BPF	4,4'-Bisphenol F	10	44bpf_10	FALSE	FALSE	FALSE	620-92-8	Bis(4-hydroxyphenyl)methane	G11PlateH	R990	AGCCGATTA	F943	TAAGTTACG	FALSE	FALSE	S375_pool1	PASS	PASS	PASS	PASS	PASS	PASS	1394836	0.906	0.46909	2798	0.855398	PASS	PASS
S376_pool1	S376_pool1	44BPF_50_R4_P4_H_pool1	H-H11	H	11	4	H	4H	1	44-BPF	4,4'-Bisphenol F	50	44bpf_50	FALSE	FALSE	FALSE	620-92-8	Bis(4-hydroxyphenyl)methane	H11PlateH	R990	AGCCGATTA	F944	AGCTAGACC	TRUE	FALSE	S376_pool1	FAIL	PASS	FAIL	PASS	PASS	FAIL	32306	0.8823	0.0827231	2552	0.873821	FAIL	FAIL
S377_pool1	S377_pool1	E2_0-1_R4_P4_H_pool1	H-A12	A	12	4	H	4H	1	E2	17B-Estradiol	0.1	e2_0.1	FALSE	FALSE	FALSE	50-28-2	17B-Estradiol	A12PlateH	R996	GATAGCGGA	F937	ATGGTTAGA	FALSE	FALSE	S377_pool1	PASS	PASS	PASS	PASS	PASS	FAIL	827633	0.9086	0.390849	2341	0.876376	FAIL	FAIL
S378_pool1	S378_pool1	E2_1_R4_P4_H_pool1	H-B12	B	12	4	H	4H	1	E2	17B-Estradiol	1	e2_1	FALSE	FALSE	FALSE	50-28-2	17B-Estradiol	B12PlateH	R996	GATAGCGGA	F938	GCTGCGTAT	FALSE	FALSE	S378_pool1	PASS	PASS	PASS	PASS	PASS	FAIL	1311418	0.9041	0.472374	2396	0.86793	FAIL	FAIL
S379_pool1	S379_pool1	TMBPF_1_R4_P4_H_pool1	H-C12	C	12	4	H	4H	1	TMBPF	Tetramethyl bisphenol F	1	tmbpf_1	FALSE	FALSE	FALSE	5384-21-4	Bis(3,5-dimethyl-4-hydroxyphenyl)methane	C12PlateH	R996	GATAGCGGA	F939	TGTAACGGC	TRUE	FALSE	S379_pool1	FAIL	PASS	FAIL	PASS	PASS	FAIL	39461	0.8947	0.0994985	2791	0.860707	FAIL	FAIL
S37_pool1	S37_pool1	DMSO_0-1_R3_P1_E_pool1	E-E05	E	5	1	E	1E	1	DMSO	Dimethyl sulfoxide	0	dmso_0_pool1	FALSE	FALSE	TRUE	67-68-5	Dimethyl sulfoxide	E5PlateE	R913	GTTTATACT	F927	GACCTTGCT	FALSE	FALSE	S37_pool1	PASS	PASS	PASS	PASS	PASS	PASS	2390160	0.8773	0.518262	2779	0.855738	PASS	PASS
S37_pool2	S421_pool2	DMSO_0-1_R23_P5_F_pool2	F-E05	E	5	5	F	5F	2	DMSO	Dimethyl sulfoxide	0	dmso_0_pool2	FALSE	FALSE	TRUE	67-68-5	Dimethyl sulfoxide	E5PlateF	R945	TCAGCTAAT	F927	GACCTTGCT	FALSE	FALSE	S37_pool2	PASS	PASS	PASS	PASS	PASS	PASS	1886770	0.8928	0.483646	2570	0.865983	PASS	PASS
S380_pool1	S380_pool1	TMBPF_5_R4_P4_H_pool1	H-D12	D	12	4	H	4H	1	TMBPF	Tetramethyl bisphenol F	5	tmbpf_5	FALSE	FALSE	FALSE	5384-21-4	Bis(3,5-dimethyl-4-hydroxyphenyl)methane	D12PlateH	R996	GATAGCGGA	F940	AATAGGTGC	FALSE	FALSE	S380_pool1	PASS	PASS	PASS	PASS	PASS	PASS	1337779	0.9096	0.472196	2891	0.851258	PASS	PASS
S381_pool1	S381_pool1	TMBPF_10_R4_P4_H_pool1	H-E12	E	12	4	H	4H	1	TMBPF	Tetramethyl bisphenol F	10	tmbpf_10	FALSE	FALSE	FALSE	5384-21-4	Bis(3,5-dimethyl-4-hydroxyphenyl)methane	E12PlateH	R996	GATAGCGGA	F941	AACACAATC	FALSE	FALSE	S381_pool1	PASS	PASS	PASS	PASS	PASS	FAIL	1430733	0.8874	0.425376	2171	0.883794	FAIL	FAIL
S382_pool1	S382_pool1	TMBPF_50_R4_P4_H_pool1	H-F12	F	12	4	H	4H	1	TMBPF	Tetramethyl bisphenol F	50	tmbpf_50	FALSE	FALSE	FALSE	5384-21-4	Bis(3,5-dimethyl-4-hydroxyphenyl)methane	F12PlateH	R996	GATAGCGGA	F942	TGCCGGTAT	FALSE	FALSE	S382_pool1	PASS	PASS	PASS	PASS	PASS	PASS	1279406	0.8981	0.4169	2197	0.882681	PASS	PASS
S383_pool1	S383_pool1	PC_UH_R4_P4_H_pool1	H-G12	G	12	4	H	4H	1	universal_human_pos_ctrl	No cells; Universal human positive control	0	universal_human_pos_ctrl	TRUE	TRUE	FALSE	N/A	N/A	G12PlateH	R996	GATAGCGGA	F943	TAAGTTACG	FALSE	FALSE	S383_pool1	PASS	PASS	PASS	PASS	PASS	FAIL	1230963	0.9103	0.613988	4338	0.774724	FAIL	FAIL
S384_pool1	S384_pool1	PC_B_R4_P4_H_pool1	H-H12	H	12	4	H	4H	1	brain_pos_ctrl	No cells; Brain positive control	0	brain_pos_ctrl	TRUE	TRUE	FALSE	N/A	N/A	H12PlateH	R996	GATAGCGGA	F944	AGCTAGACC	FALSE	FALSE	S384_pool1	PASS	PASS	PASS	PASS	PASS	FAIL	1499865	0.9122	0.560778	3528	0.815176	FAIL	FAIL
S38_pool1	S38_pool1	DMSO_0-1_R4_P1_E_pool1	E-F05	F	5	1	E	1E	1	DMSO	Dimethyl sulfoxide	0	dmso_0_pool1	FALSE	FALSE	TRUE	67-68-5	Dimethyl sulfoxide	F5PlateE	R913	GTTTATACT	F934	TGCATCTGC	FALSE	FALSE	S38_pool1	PASS	PASS	PASS	PASS	PASS	PASS	3106283	0.8872	0.53131	2732	0.857953	PASS	PASS
S38_pool2	S422_pool2	DMSO_0-1_R24_P5_F_pool2	F-F05	F	5	5	F	5F	2	DMSO	Dimethyl sulfoxide	0	dmso_0_pool2	FALSE	FALSE	TRUE	67-68-5	Dimethyl sulfoxide	F5PlateF	R945	TCAGCTAAT	F934	TGCATCTGC	FALSE	FALSE	S38_pool2	PASS	PASS	PASS	PASS	PASS	PASS	2677448	0.8999	0.499356	2369	0.874885	PASS	PASS
S39_pool1	S39_pool1	NC_R1_P1_E_pool1	E-G05	G	5	1	E	1E	1	lysis_buffer	No cells; 1X Lysis buffer	0	lysis_buffer	TRUE	FALSE	FALSE	N/A	N/A	G5PlateE	R913	GTTTATACT	F935	GACGCGTTA	FALSE	FALSE	S39_pool1	FAIL	FAIL	FAIL	PASS	PASS	FAIL	48836	0.1582	0.120046	2753	0.861969	FAIL	FAIL
S39_pool2	S423_pool2	NC_R9_P5_F_pool2	F-G05	G	5	5	F	5F	2	lysis_buffer	No cells; 1X Lysis buffer	0	lysis_buffer	TRUE	FALSE	FALSE	N/A	N/A	G5PlateF	R945	TCAGCTAAT	F935	GACGCGTTA	FALSE	FALSE	S39_pool2	FAIL	FAIL	FAIL	PASS	PASS	FAIL	19995	0.0434	0.0534327	2387	0.883544	FAIL	FAIL
S3_pool1	S3_pool1	Mix1_0-1_R1_P1_E_pool1	E-C01	C	1	1	E	1E	1	M1	Mix 1	0.1	m1_0.1	FALSE	FALSE	FALSE	N/A	N/A	C1PlateE	R902	TCCTCAGCC	F908	AAGGTGTTT	FALSE	FALSE	S3_pool1	PASS	PASS	PASS	PASS	PASS	PASS	2143956	0.8667	0.497049	2691	0.860498	PASS	PASS
S3_pool2	S387_pool2	BPZ_0-1_R1_P5_F_pool2	F-C01	C	1	5	F	5F	2	BPZ	Bisphenol Z	0.1	bpz_0.1	FALSE	FALSE	FALSE	843-55-0	4,4?-Cyclohexylidenebisphenol	C1PlateF	R936	TGGAACGCT	F908	AAGGTGTTT	FALSE	FALSE	S3_pool2	PASS	PASS	PASS	PASS	PASS	FAIL	1775129	0.8765	0.488528	2738	0.858514	FAIL	FAIL
S40_pool1	S40_pool1	NC_R2_P1_E_pool1	E-H05	H	5	1	E	1E	1	lysis_buffer	No cells; 1X Lysis buffer	0	lysis_buffer	TRUE	FALSE	FALSE	N/A	N/A	H5PlateE	R913	GTTTATACT	F936	AGCCTACTT	FALSE	FALSE	S40_pool1	FAIL	FAIL	FAIL	PASS	PASS	FAIL	62799	0.1604	0.148405	2910	0.854667	FAIL	FAIL
S40_pool2	S424_pool2	NC_R10_P5_F_pool2	F-H05	H	5	5	F	5F	2	lysis_buffer	No cells; 1X Lysis buffer	0	lysis_buffer	TRUE	FALSE	FALSE	N/A	N/A	H5PlateF	R945	TCAGCTAAT	F936	AGCCTACTT	FALSE	FALSE	S40_pool2	FAIL	FAIL	FAIL	PASS	PASS	FAIL	19314	0.0458	0.0505481	2296	0.888246	FAIL	FAIL
S41_pool1	S41_pool1	Mix5_0-001_R1_P1_E_pool1	E-A06	A	6	1	E	1E	1	M5	Mix 5	0.001	m5_0.001	FALSE	FALSE	FALSE	N/A	N/A	A6PlateE	R919	ACTCATGTA	F904	CTAATGCAC	FALSE	FALSE	S41_pool1	PASS	PASS	PASS	PASS	PASS	PASS	2040114	0.8837	0.500732	2714	0.858543	PASS	PASS
S41_pool2	S425_pool2	P201_0-001_R1_P5_F_pool2	F-A06	A	6	5	F	5F	2	P201	Pergafast201	0.001	p201_0.001	FALSE	FALSE	FALSE	232938-43-1	4-Methyl-N-[[[3-[[(4-methylphenyl)sulfonyl]oxy]phenyl]amino]carbonyl]benzenesulfonamide	A6PlateF	R946	TGATTAAGC	F904	CTAATGCAC	FALSE	FALSE	S41_pool2	PASS	PASS	PASS	PASS	PASS	PASS	1881363	0.9127	0.487685	2644	0.861672	PASS	PASS
S42_pool1	S42_pool1	Mix5_0-01_R1_P1_E_pool1	E-B06	B	6	1	E	1E	1	M5	Mix 5	0.01	m5_0.01	FALSE	FALSE	FALSE	N/A	N/A	B6PlateE	R919	ACTCATGTA	F906	GATGGTTGT	FALSE	FALSE	S42_pool1	PASS	PASS	PASS	PASS	PASS	PASS	2293878	0.8826	0.506679	2659	0.860806	PASS	PASS
S42_pool2	S426_pool2	P201_0-01_R1_P5_F_pool2	F-B06	B	6	5	F	5F	2	P201	Pergafast201	0.01	p201_0.01	FALSE	FALSE	FALSE	232938-43-1	4-Methyl-N-[[[3-[[(4-methylphenyl)sulfonyl]oxy]phenyl]amino]carbonyl]benzenesulfonamide	B6PlateF	R946	TGATTAAGC	F906	GATGGTTGT	FALSE	FALSE	S42_pool2	PASS	PASS	PASS	PASS	PASS	PASS	2069764	0.9109	0.489282	2560	0.866139	PASS	PASS
S43_pool1	S43_pool1	Mix5_0-1_R1_P1_E_pool1	E-C06	C	6	1	E	1E	1	M5	Mix 5	0.1	m5_0.1	FALSE	FALSE	FALSE	N/A	N/A	C6PlateE	R919	ACTCATGTA	F908	AAGGTGTTT	FALSE	FALSE	S43_pool1	PASS	PASS	PASS	PASS	PASS	PASS	2617346	0.8751	0.529135	2875	0.851595	PASS	PASS
S43_pool2	S427_pool2	P201_0-1_R1_P5_F_pool2	F-C06	C	6	5	F	5F	2	P201	Pergafast201	0.1	p201_0.1	FALSE	FALSE	FALSE	232938-43-1	4-Methyl-N-[[[3-[[(4-methylphenyl)sulfonyl]oxy]phenyl]amino]carbonyl]benzenesulfonamide	C6PlateF	R946	TGATTAAGC	F908	AAGGTGTTT	FALSE	FALSE	S43_pool2	PASS	PASS	PASS	PASS	PASS	PASS	2387025	0.9044	0.50304	2601	0.863914	PASS	PASS
S44_pool1	S44_pool1	Mix5_0-5_R1_P1_E_pool1	E-D06	D	6	1	E	1E	1	M5	Mix 5	0.5	m5_0.5	FALSE	FALSE	FALSE	N/A	N/A	D6PlateE	R919	ACTCATGTA	F916	AATTCGGAA	FALSE	FALSE	S44_pool1	PASS	PASS	PASS	PASS	PASS	PASS	2893454	0.8883	0.528913	2788	0.855694	PASS	PASS
S44_pool2	S428_pool2	P201_0-5_R1_P5_F_pool2	F-D06	D	6	5	F	5F	2	P201	Pergafast201	0.5	p201_0.5	FALSE	FALSE	FALSE	232938-43-1	4-Methyl-N-[[[3-[[(4-methylphenyl)sulfonyl]oxy]phenyl]amino]carbonyl]benzenesulfonamide	D6PlateF	R946	TGATTAAGC	F916	AATTCGGAA	FALSE	FALSE	S44_pool2	PASS	PASS	PASS	PASS	PASS	PASS	1947453	0.9102	0.478498	2446	0.871108	PASS	PASS
S45_pool1	S45_pool1	Mix5_1_R1_P1_E_pool1	E-E06	E	6	1	E	1E	1	M5	Mix 5	1	m5_1	FALSE	FALSE	FALSE	N/A	N/A	E6PlateE	R919	ACTCATGTA	F927	GACCTTGCT	FALSE	FALSE	S45_pool1	PASS	PASS	PASS	PASS	PASS	PASS	2758199	0.8876	0.524786	2793	0.855424	PASS	PASS
S45_pool2	S429_pool2	P201_1_R1_P5_F_pool2	F-E06	E	6	5	F	5F	2	P201	Pergafast201	1	p201_1	FALSE	FALSE	FALSE	232938-43-1	4-Methyl-N-[[[3-[[(4-methylphenyl)sulfonyl]oxy]phenyl]amino]carbonyl]benzenesulfonamide	E6PlateF	R946	TGATTAAGC	F927	GACCTTGCT	FALSE	FALSE	S45_pool2	PASS	PASS	PASS	PASS	PASS	PASS	1895968	0.9069	0.480273	2490	0.86904	PASS	PASS
S46_pool1	S46_pool1	Mix5_5_R1_P1_E_pool1	E-F06	F	6	1	E	1E	1	M5	Mix 5	5	m5_5	FALSE	FALSE	FALSE	N/A	N/A	F6PlateE	R919	ACTCATGTA	F934	TGCATCTGC	FALSE	FALSE	S46_pool1	PASS	PASS	PASS	PASS	PASS	PASS	3359404	0.8772	0.540718	2739	0.857493	PASS	PASS
S46_pool2	S430_pool2	P201_5_R1_P5_F_pool2	F-F06	F	6	5	F	5F	2	P201	Pergafast201	5	p201_5	FALSE	FALSE	FALSE	232938-43-1	4-Methyl-N-[[[3-[[(4-methylphenyl)sulfonyl]oxy]phenyl]amino]carbonyl]benzenesulfonamide	F6PlateF	R946	TGATTAAGC	F934	TGCATCTGC	FALSE	FALSE	S46_pool2	PASS	PASS	PASS	PASS	PASS	PASS	2180485	0.8801	0.47588	2319	0.876975	PASS	PASS
S47_pool1	S47_pool1	Mix5_10_R1_P1_E_pool1	E-G06	G	6	1	E	1E	1	M5	Mix 5	10	m5_10	FALSE	FALSE	FALSE	N/A	N/A	G6PlateE	R919	ACTCATGTA	F935	GACGCGTTA	FALSE	FALSE	S47_pool1	PASS	PASS	PASS	PASS	PASS	PASS	2472729	0.8906	0.526162	2911	0.849337	PASS	PASS
S47_pool2	S431_pool2	P201_10_R1_P5_F_pool2	F-G06	G	6	5	F	5F	2	P201	Pergafast201	10	p201_10	FALSE	FALSE	FALSE	232938-43-1	4-Methyl-N-[[[3-[[(4-methylphenyl)sulfonyl]oxy]phenyl]amino]carbonyl]benzenesulfonamide	G6PlateF	R946	TGATTAAGC	F935	GACGCGTTA	FALSE	FALSE	S47_pool2	PASS	PASS	PASS	PASS	PASS	PASS	2125555	0.9026	0.490481	2466	0.870222	PASS	PASS
S48_pool1	S48_pool1	Mix5_50_R1_P1_E_pool1	E-H06	H	6	1	E	1E	1	M5	Mix 5	50	m5_50	FALSE	FALSE	FALSE	N/A	N/A	H6PlateE	R919	ACTCATGTA	F936	AGCCTACTT	FALSE	FALSE	S48_pool1	PASS	PASS	PASS	PASS	PASS	PASS	3029994	0.8978	0.547552	3042	0.843438	PASS	PASS
S48_pool2	S432_pool2	P201_50_R1_P5_F_pool2	F-H06	H	6	5	F	5F	2	P201	Pergafast201	50	p201_50	FALSE	FALSE	FALSE	232938-43-1	4-Methyl-N-[[[3-[[(4-methylphenyl)sulfonyl]oxy]phenyl]amino]carbonyl]benzenesulfonamide	H6PlateF	R946	TGATTAAGC	F936	AGCCTACTT	FALSE	FALSE	S48_pool2	PASS	PASS	PASS	PASS	PASS	PASS	1799607	0.8947	0.482492	2672	0.860576	PASS	PASS
S49_pool1	S49_pool1	Mix6_0-001_R1_P1_E_pool1	E-A07	A	7	1	E	1E	1	M6	Mix 6	0.001	m6_0.001	FALSE	FALSE	FALSE	N/A	N/A	A7PlateE	R920	ATTCGCTCT	F904	CTAATGCAC	FALSE	FALSE	S49_pool1	PASS	PASS	PASS	PASS	PASS	PASS	2141452	0.8926	0.507744	2809	0.854059	PASS	PASS
S49_pool2	S433_pool2	24BPS_0-001_R1_P5_F_pool2	F-A07	A	7	5	F	5F	2	24-BPS	2,4'-Bisphenol S	0.001	24bps_0.001	FALSE	FALSE	FALSE	5397-34-2	2,4'-Dihydroxydiphenyl sulfone	A7PlateF	R951	ATTGGTTGC	F904	CTAATGCAC	FALSE	FALSE	S49_pool2	PASS	PASS	PASS	PASS	PASS	PASS	1559302	0.9119	0.456442	2439	0.871647	PASS	PASS
S4_pool1	S4_pool1	Mix1_0-5_R1_P1_E_pool1	E-D01	D	1	1	E	1E	1	M1	Mix 1	0.5	m1_0.5	FALSE	FALSE	FALSE	N/A	N/A	D1PlateE	R902	TCCTCAGCC	F916	AATTCGGAA	FALSE	FALSE	S4_pool1	PASS	PASS	PASS	PASS	PASS	PASS	2830334	0.8866	0.534194	2851	0.852501	PASS	PASS
S4_pool2	S388_pool2	BPZ_0-5_R1_P5_F_pool2	F-D01	D	1	5	F	5F	2	BPZ	Bisphenol Z	0.5	bpz_0.5	FALSE	FALSE	FALSE	843-55-0	4,4?-Cyclohexylidenebisphenol	D1PlateF	R936	TGGAACGCT	F916	AATTCGGAA	FALSE	FALSE	S4_pool2	PASS	PASS	PASS	PASS	PASS	PASS	2005409	0.898	0.490525	2645	0.861851	PASS	PASS
S50_pool1	S50_pool1	Mix6_0-01_R1_P1_E_pool1	E-B07	B	7	1	E	1E	1	M6	Mix 6	0.01	m6_0.01	FALSE	FALSE	FALSE	N/A	N/A	B7PlateE	R920	ATTCGCTCT	F906	GATGGTTGT	FALSE	FALSE	S50_pool1	PASS	PASS	PASS	PASS	PASS	PASS	2108383	0.8899	0.501975	2747	0.857626	PASS	PASS
S50_pool2	S434_pool2	24BPS_0-01_R1_P5_F_pool2	F-B07	B	7	5	F	5F	2	24-BPS	2,4'-Bisphenol S	0.01	24bps_0.01	FALSE	FALSE	FALSE	5397-34-2	2,4'-Dihydroxydiphenyl sulfone	B7PlateF	R951	ATTGGTTGC	F906	GATGGTTGT	FALSE	FALSE	S50_pool2	PASS	PASS	PASS	PASS	PASS	PASS	1429652	0.9142	0.445169	2444	0.871692	PASS	PASS
S51_pool1	S51_pool1	Mix6_0-1_R1_P1_E_pool1	E-C07	C	7	1	E	1E	1	M6	Mix 6	0.1	m6_0.1	FALSE	FALSE	FALSE	N/A	N/A	C7PlateE	R920	ATTCGCTCT	F908	AAGGTGTTT	FALSE	FALSE	S51_pool1	PASS	PASS	PASS	PASS	PASS	PASS	2085556	0.8626	0.495096	2624	0.862779	PASS	PASS
S51_pool2	S435_pool2	24BPS_0-1_R1_P5_F_pool2	F-C07	C	7	5	F	5F	2	24-BPS	2,4'-Bisphenol S	0.1	24bps_0.1	FALSE	FALSE	FALSE	5397-34-2	2,4'-Dihydroxydiphenyl sulfone	C7PlateF	R951	ATTGGTTGC	F908	AAGGTGTTT	FALSE	FALSE	S51_pool2	PASS	PASS	PASS	PASS	PASS	FAIL	1594745	0.8725	0.445968	2233	0.881638	FAIL	FAIL
S52_pool1	S52_pool1	Mix6_0-5_R1_P1_E_pool1	E-D07	D	7	1	E	1E	1	M6	Mix 6	0.5	m6_0.5	FALSE	FALSE	FALSE	N/A	N/A	D7PlateE	R920	ATTCGCTCT	F916	AATTCGGAA	FALSE	FALSE	S52_pool1	PASS	PASS	PASS	PASS	PASS	PASS	2516274	0.8858	0.51733	2789	0.856011	PASS	PASS
S52_pool2	S436_pool2	24BPS_0-5_R1_P5_F_pool2	F-D07	D	7	5	F	5F	2	24-BPS	2,4'-Bisphenol S	0.5	24bps_0.5	FALSE	FALSE	FALSE	5397-34-2	2,4'-Dihydroxydiphenyl sulfone	D7PlateF	R951	ATTGGTTGC	F916	AATTCGGAA	FALSE	FALSE	S52_pool2	PASS	PASS	PASS	PASS	PASS	PASS	2104614	0.9104	0.471797	2278	0.87931	PASS	PASS
S53_pool1	S53_pool1	Mix6_1_R1_P1_E_pool1	E-E07	E	7	1	E	1E	1	M6	Mix 6	1	m6_1	FALSE	FALSE	FALSE	N/A	N/A	E7PlateE	R920	ATTCGCTCT	F927	GACCTTGCT	FALSE	FALSE	S53_pool1	PASS	PASS	PASS	PASS	PASS	PASS	2319699	0.8925	0.513292	2786	0.855544	PASS	PASS
S53_pool2	S437_pool2	24BPS_1_R1_P5_F_pool2	F-E07	E	7	5	F	5F	2	24-BPS	2,4'-Bisphenol S	1	24bps_1	FALSE	FALSE	FALSE	5397-34-2	2,4'-Dihydroxydiphenyl sulfone	E7PlateF	R951	ATTGGTTGC	F927	GACCTTGCT	FALSE	FALSE	S53_pool2	PASS	PASS	PASS	PASS	PASS	PASS	1757183	0.9076	0.456797	2344	0.876414	PASS	PASS
S54_pool1	S54_pool1	Mix6_5_R1_P1_E_pool1	E-F07	F	7	1	E	1E	1	M6	Mix 6	5	m6_5	FALSE	FALSE	FALSE	N/A	N/A	F7PlateE	R920	ATTCGCTCT	F934	TGCATCTGC	FALSE	FALSE	S54_pool1	PASS	PASS	PASS	PASS	PASS	FAIL	2565535	0.8567	0.517241	2691	0.861315	FAIL	FAIL
S54_pool2	S438_pool2	24BPS_5_R1_P5_F_pool2	F-F07	F	7	5	F	5F	2	24-BPS	2,4'-Bisphenol S	5	24bps_5	FALSE	FALSE	FALSE	5397-34-2	2,4'-Dihydroxydiphenyl sulfone	F7PlateF	R951	ATTGGTTGC	F934	TGCATCTGC	FALSE	FALSE	S54_pool2	PASS	PASS	PASS	PASS	PASS	PASS	1644920	0.9075	0.451959	2371	0.875109	PASS	PASS
S55_pool1	S55_pool1	Mix6_10_R1_P1_E_pool1	E-G07	G	7	1	E	1E	1	M6	Mix 6	10	m6_10	FALSE	FALSE	FALSE	N/A	N/A	G7PlateE	R920	ATTCGCTCT	F935	GACGCGTTA	FALSE	FALSE	S55_pool1	PASS	PASS	PASS	PASS	PASS	PASS	2140153	0.8919	0.492433	2568	0.865405	PASS	PASS
S55_pool2	S439_pool2	24BPS_10_R1_P5_F_pool2	F-G07	G	7	5	F	5F	2	24-BPS	2,4'-Bisphenol S	10	24bps_10	FALSE	FALSE	FALSE	5397-34-2	2,4'-Dihydroxydiphenyl sulfone	G7PlateF	R951	ATTGGTTGC	F935	GACGCGTTA	FALSE	FALSE	S55_pool2	PASS	PASS	PASS	PASS	PASS	PASS	1874121	0.9052	0.481072	2532	0.867256	PASS	PASS
S56_pool1	S56_pool1	Mix6_50_R1_P1_E_pool1	E-H07	H	7	1	E	1E	1	M6	Mix 6	50	m6_50	FALSE	FALSE	FALSE	N/A	N/A	H7PlateE	R920	ATTCGCTCT	F936	AGCCTACTT	FALSE	FALSE	S56_pool1	PASS	PASS	PASS	PASS	PASS	PASS	2652861	0.8972	0.523144	2792	0.854717	PASS	PASS
S56_pool2	S440_pool2	24BPS_50_R1_P5_F_pool2	F-H07	H	7	5	F	5F	2	24-BPS	2,4'-Bisphenol S	50	24bps_50	FALSE	FALSE	FALSE	5397-34-2	2,4'-Dihydroxydiphenyl sulfone	H7PlateF	R951	ATTGGTTGC	F936	AGCCTACTT	FALSE	FALSE	S56_pool2	PASS	PASS	PASS	PASS	PASS	FAIL	1500618	0.9041	0.483158	2418	0.868724	FAIL	FAIL
S57_pool1	S57_pool1	BPA_0-001_R1_P1_E_pool1	E-A08	A	8	1	E	1E	1	BPA	Bisphenol A	0.001	bpa_0.001	FALSE	FALSE	FALSE	1980-05-07	2,2-Bis(4-hydroxyphenyl)propane	A8PlateE	R921	TCAGTACAT	F904	CTAATGCAC	FALSE	FALSE	S57_pool1	PASS	PASS	PASS	PASS	PASS	PASS	2168631	0.8841	0.502374	2634	0.862643	PASS	PASS
S57_pool2	S441_pool2	BPB_0-001_R1_P5_F_pool2	F-A08	A	8	5	F	5F	2	BPB	Bisphenol B	0.001	bpb_0.001	FALSE	FALSE	FALSE	77-40-7	2,2-Bis(4-hydroxyphenyl)butane	A8PlateF	R959	GCTATCGAT	F904	CTAATGCAC	FALSE	FALSE	S57_pool2	PASS	PASS	PASS	PASS	PASS	PASS	1622753	0.9125	0.471974	2606	0.863742	PASS	PASS
S58_pool1	S58_pool1	BPA_0-01_R1_P1_E_pool1	E-B08	B	8	1	E	1E	1	BPA	Bisphenol A	0.01	bpa_0.01	FALSE	FALSE	FALSE	1980-05-07	2,2-Bis(4-hydroxyphenyl)propane	B8PlateE	R921	TCAGTACAT	F906	GATGGTTGT	FALSE	FALSE	S58_pool1	PASS	PASS	PASS	PASS	PASS	PASS	1957724	0.8629	0.491368	2690	0.860446	PASS	PASS
S58_pool2	S442_pool2	BPB_0-01_R1_P5_F_pool2	F-B08	B	8	5	F	5F	2	BPB	Bisphenol B	0.01	bpb_0.01	FALSE	FALSE	FALSE	77-40-7	2,2-Bis(4-hydroxyphenyl)butane	B8PlateF	R959	GCTATCGAT	F906	GATGGTTGT	FALSE	FALSE	S58_pool2	PASS	PASS	PASS	PASS	PASS	PASS	1970648	0.9113	0.473395	2373	0.874592	PASS	PASS
S59_pool1	S59_pool1	BPA_0-1_R1_P1_E_pool1	E-C08	C	8	1	E	1E	1	BPA	Bisphenol A	0.1	bpa_0.1	FALSE	FALSE	FALSE	1980-05-07	2,2-Bis(4-hydroxyphenyl)propane	C8PlateE	R921	TCAGTACAT	F908	AAGGTGTTT	FALSE	FALSE	S59_pool1	PASS	PASS	PASS	PASS	PASS	PASS	2308355	0.86	0.509342	2688	0.859739	PASS	PASS
S59_pool2	S443_pool2	BPB_0-1_R1_P5_F_pool2	F-C08	C	8	5	F	5F	2	BPB	Bisphenol B	0.1	bpb_0.1	FALSE	FALSE	FALSE	77-40-7	2,2-Bis(4-hydroxyphenyl)butane	C8PlateF	R959	GCTATCGAT	F908	AAGGTGTTT	FALSE	FALSE	S59_pool2	PASS	PASS	PASS	PASS	PASS	PASS	2156873	0.9125	0.506013	2720	0.857965	PASS	PASS
S5_pool1	S5_pool1	Mix1_1_R1_P1_E_pool1	E-E01	E	1	1	E	1E	1	M1	Mix 1	1	m1_1	FALSE	FALSE	FALSE	N/A	N/A	E1PlateE	R902	TCCTCAGCC	F927	GACCTTGCT	FALSE	FALSE	S5_pool1	PASS	PASS	PASS	PASS	PASS	FAIL	1043222	0.6937	0.432388	2383	0.875514	FAIL	FAIL
S5_pool2	S389_pool2	BPZ_1_R1_P5_F_pool2	F-E01	E	1	5	F	5F	2	BPZ	Bisphenol Z	1	bpz_1	FALSE	FALSE	FALSE	843-55-0	4,4?-Cyclohexylidenebisphenol	E1PlateF	R936	TGGAACGCT	F927	GACCTTGCT	FALSE	FALSE	S5_pool2	PASS	PASS	PASS	PASS	PASS	PASS	1901012	0.8978	0.484534	2636	0.862357	PASS	PASS
S60_pool1	S60_pool1	BPA_0-5_R1_P1_E_pool1	E-D08	D	8	1	E	1E	1	BPA	Bisphenol A	0.5	bpa_0.5	FALSE	FALSE	FALSE	1980-05-07	2,2-Bis(4-hydroxyphenyl)propane	D8PlateE	R921	TCAGTACAT	F916	AATTCGGAA	FALSE	FALSE	S60_pool1	PASS	PASS	PASS	PASS	PASS	PASS	2366974	0.8828	0.495673	2476	0.869828	PASS	PASS
S60_pool2	S444_pool2	BPB_0-5_R1_P5_F_pool2	F-D08	D	8	5	F	5F	2	BPB	Bisphenol B	0.5	bpb_0.5	FALSE	FALSE	FALSE	77-40-7	2,2-Bis(4-hydroxyphenyl)butane	D8PlateF	R959	GCTATCGAT	F916	AATTCGGAA	FALSE	FALSE	S60_pool2	PASS	PASS	PASS	PASS	PASS	PASS	2210015	0.9078	0.487241	2456	0.870802	PASS	PASS
S61_pool1	S61_pool1	BPA_1_R1_P1_E_pool1	E-E08	E	8	1	E	1E	1	BPA	Bisphenol A	1	bpa_1	FALSE	FALSE	FALSE	1980-05-07	2,2-Bis(4-hydroxyphenyl)propane	E8PlateE	R921	TCAGTACAT	F927	GACCTTGCT	FALSE	FALSE	S61_pool1	PASS	PASS	PASS	PASS	PASS	FAIL	2136596	0.8738	0.52088	2954	0.847059	FAIL	FAIL
S61_pool2	S445_pool2	BPB_1_R1_P5_F_pool2	F-E08	E	8	5	F	5F	2	BPB	Bisphenol B	1	bpb_1	FALSE	FALSE	FALSE	77-40-7	2,2-Bis(4-hydroxyphenyl)butane	E8PlateF	R959	GCTATCGAT	F927	GACCTTGCT	FALSE	FALSE	S61_pool2	PASS	PASS	PASS	PASS	PASS	PASS	2038941	0.913	0.489282	2541	0.866667	PASS	PASS
S62_pool1	S62_pool1	BPA_5_R1_P1_E_pool1	E-F08	F	8	1	E	1E	1	BPA	Bisphenol A	5	bpa_5	FALSE	FALSE	FALSE	1980-05-07	2,2-Bis(4-hydroxyphenyl)propane	F8PlateE	R921	TCAGTACAT	F934	TGCATCTGC	FALSE	FALSE	S62_pool1	PASS	PASS	PASS	PASS	PASS	PASS	2955193	0.8814	0.538322	2693	0.859018	PASS	PASS
S62_pool2	S446_pool2	BPB_5_R1_P5_F_pool2	F-F08	F	8	5	F	5F	2	BPB	Bisphenol B	5	bpb_5	FALSE	FALSE	FALSE	77-40-7	2,2-Bis(4-hydroxyphenyl)butane	F8PlateF	R959	GCTATCGAT	F934	TGCATCTGC	FALSE	FALSE	S62_pool2	PASS	PASS	PASS	PASS	PASS	PASS	2402438	0.9088	0.503706	2568	0.86519	PASS	PASS
S63_pool1	S63_pool1	BPA_10_R1_P1_E_pool1	E-G08	G	8	1	E	1E	1	BPA	Bisphenol A	10	bpa_10	FALSE	FALSE	FALSE	1980-05-07	2,2-Bis(4-hydroxyphenyl)propane	G8PlateE	R921	TCAGTACAT	F935	GACGCGTTA	FALSE	FALSE	S63_pool1	PASS	PASS	PASS	PASS	PASS	FAIL	1326654	0.7977	0.450628	2508	0.870533	FAIL	FAIL
S63_pool2	S447_pool2	BPB_10_R1_P5_F_pool2	F-G08	G	8	5	F	5F	2	BPB	Bisphenol B	10	bpb_10	FALSE	FALSE	FALSE	77-40-7	2,2-Bis(4-hydroxyphenyl)butane	G8PlateF	R959	GCTATCGAT	F935	GACGCGTTA	FALSE	FALSE	S63_pool2	PASS	PASS	PASS	PASS	PASS	PASS	2128294	0.9102	0.508454	2770	0.855842	PASS	PASS
S64_pool1	S64_pool1	BPA_50_R1_P1_E_pool1	E-H08	H	8	1	E	1E	1	BPA	Bisphenol A	50	bpa_50	FALSE	FALSE	FALSE	1980-05-07	2,2-Bis(4-hydroxyphenyl)propane	H8PlateE	R921	TCAGTACAT	F936	AGCCTACTT	FALSE	FALSE	S64_pool1	PASS	PASS	PASS	PASS	PASS	PASS	2579647	0.8942	0.530955	2952	0.847702	PASS	PASS
S64_pool2	S448_pool2	BPB_50_R1_P5_F_pool2	F-H08	H	8	5	F	5F	2	BPB	Bisphenol B	50	bpb_50	FALSE	FALSE	FALSE	77-40-7	2,2-Bis(4-hydroxyphenyl)butane	H8PlateF	R959	GCTATCGAT	F936	AGCCTACTT	FALSE	FALSE	S64_pool2	PASS	PASS	PASS	PASS	PASS	PASS	1829613	0.9099	0.477167	2600	0.863547	PASS	PASS
S65_pool1	S65_pool1	BPAF_0-001_R1_P1_E_pool1	E-A09	A	9	1	E	1E	1	BPAF	Bisphenol AF	0.001	bpaf_0.001	FALSE	FALSE	FALSE	1478-61-1	4,4?-(Hexafluoroisopropylidene)diphenol	A9PlateE	R922	TAAGGTAGC	F904	CTAATGCAC	FALSE	FALSE	S65_pool1	PASS	PASS	PASS	PASS	PASS	PASS	2110818	0.8848	0.502152	2680	0.860343	PASS	PASS
S65_pool2	S449_pool2	BPZ_0-001_R2_P5_F_pool2	F-A09	A	9	5	F	5F	2	BPZ	Bisphenol Z	0.001	bpz_0.001	FALSE	FALSE	FALSE	843-55-0	4,4?-Cyclohexylidenebisphenol	A9PlateF	R983	TAGCGACAA	F904	CTAATGCAC	FALSE	FALSE	S65_pool2	PASS	PASS	PASS	PASS	PASS	PASS	1843179	0.9031	0.488528	2686	0.85989	PASS	PASS
S66_pool1	S66_pool1	BPAF_0-01_R1_P1_E_pool1	E-B09	B	9	1	E	1E	1	BPAF	Bisphenol AF	0.01	bpaf_0.01	FALSE	FALSE	FALSE	1478-61-1	4,4?-(Hexafluoroisopropylidene)diphenol	B9PlateE	R922	TAAGGTAGC	F906	GATGGTTGT	FALSE	FALSE	S66_pool1	PASS	PASS	PASS	PASS	PASS	FAIL	1389475	0.7864	0.464519	2529	0.867656	FAIL	FAIL
S66_pool2	S450_pool2	BPZ_0-01_R2_P5_F_pool2	F-B09	B	9	5	F	5F	2	BPZ	Bisphenol Z	0.01	bpz_0.01	FALSE	FALSE	FALSE	843-55-0	4,4?-Cyclohexylidenebisphenol	B9PlateF	R983	TAGCGACAA	F906	GATGGTTGT	FALSE	FALSE	S66_pool2	PASS	PASS	PASS	PASS	PASS	PASS	1858773	0.9111	0.483336	2623	0.86329	PASS	PASS
S67_pool1	S67_pool1	BPAF_0-1_R1_P1_E_pool1	E-C09	C	9	1	E	1E	1	BPAF	Bisphenol AF	0.1	bpaf_0.1	FALSE	FALSE	FALSE	1478-61-1	4,4?-(Hexafluoroisopropylidene)diphenol	C9PlateE	R922	TAAGGTAGC	F908	AAGGTGTTT	FALSE	FALSE	S67_pool1	PASS	PASS	PASS	PASS	PASS	PASS	2316849	0.8745	0.501531	2575	0.864997	PASS	PASS
S67_pool2	S451_pool2	BPZ_0-1_R2_P5_F_pool2	F-C09	C	9	5	F	5F	2	BPZ	Bisphenol Z	0.1	bpz_0.1	FALSE	FALSE	FALSE	843-55-0	4,4?-Cyclohexylidenebisphenol	C9PlateF	R983	TAGCGACAA	F908	AAGGTGTTT	FALSE	FALSE	S67_pool2	PASS	PASS	PASS	PASS	PASS	PASS	2557534	0.915	0.521946	2770	0.855691	PASS	PASS
S68_pool1	S68_pool1	BPAF_0-5_R1_P1_E_pool1	E-D09	D	9	1	E	1E	1	BPAF	Bisphenol AF	0.5	bpaf_0.5	FALSE	FALSE	FALSE	1478-61-1	4,4?-(Hexafluoroisopropylidene)diphenol	D9PlateE	R922	TAAGGTAGC	F916	AATTCGGAA	FALSE	FALSE	S68_pool1	PASS	PASS	PASS	PASS	PASS	PASS	2295994	0.8823	0.508987	2676	0.860419	PASS	PASS
S68_pool2	S452_pool2	BPZ_0-5_R2_P5_F_pool2	F-D09	D	9	5	F	5F	2	BPZ	Bisphenol Z	0.5	bpz_0.5	FALSE	FALSE	FALSE	843-55-0	4,4?-Cyclohexylidenebisphenol	D9PlateF	R983	TAGCGACAA	F916	AATTCGGAA	FALSE	FALSE	S68_pool2	PASS	PASS	PASS	PASS	PASS	PASS	2255531	0.9035	0.496694	2591	0.864472	PASS	PASS
S69_pool1	S69_pool1	BPAF_1_R1_P1_E_pool1	E-E09	E	9	1	E	1E	1	BPAF	Bisphenol AF	1	bpaf_1	FALSE	FALSE	FALSE	1478-61-1	4,4?-(Hexafluoroisopropylidene)diphenol	E9PlateE	R922	TAAGGTAGC	F927	GACCTTGCT	FALSE	FALSE	S69_pool1	PASS	PASS	PASS	PASS	PASS	PASS	2321442	0.8701	0.502463	2596	0.863978	PASS	PASS
S69_pool2	S453_pool2	BPZ_1_R2_P5_F_pool2	F-E09	E	9	5	F	5F	2	BPZ	Bisphenol Z	1	bpz_1	FALSE	FALSE	FALSE	843-55-0	4,4?-Cyclohexylidenebisphenol	E9PlateF	R983	TAGCGACAA	F927	GACCTTGCT	FALSE	FALSE	S69_pool2	PASS	PASS	PASS	PASS	PASS	PASS	2437920	0.9136	0.509031	2638	0.862073	PASS	PASS
S6_pool1	S6_pool1	Mix1_5_R1_P1_E_pool1	E-F01	F	1	1	E	1E	1	M1	Mix 1	5	m1_5	FALSE	FALSE	FALSE	N/A	N/A	F1PlateE	R902	TCCTCAGCC	F934	TGCATCTGC	FALSE	FALSE	S6_pool1	PASS	PASS	PASS	PASS	PASS	PASS	2932641	0.8802	0.526206	2673	0.860414	PASS	PASS
S6_pool2	S390_pool2	BPZ_5_R1_P5_F_pool2	F-F01	F	1	5	F	5F	2	BPZ	Bisphenol Z	5	bpz_5	FALSE	FALSE	FALSE	843-55-0	4,4?-Cyclohexylidenebisphenol	F1PlateF	R936	TGGAACGCT	F934	TGCATCTGC	FALSE	FALSE	S6_pool2	PASS	PASS	PASS	PASS	PASS	PASS	2505306	0.8957	0.498691	2455	0.870387	PASS	PASS
S70_pool1	S70_pool1	BPAF_5_R1_P1_E_pool1	E-F09	F	9	1	E	1E	1	BPAF	Bisphenol AF	5	bpaf_5	FALSE	FALSE	FALSE	1478-61-1	4,4?-(Hexafluoroisopropylidene)diphenol	F9PlateE	R922	TAAGGTAGC	F934	TGCATCTGC	FALSE	FALSE	S70_pool1	PASS	PASS	PASS	PASS	PASS	PASS	3140844	0.8636	0.527626	2617	0.862862	PASS	PASS
S70_pool2	S454_pool2	BPZ_5_R2_P5_F_pool2	F-F09	F	9	5	F	5F	2	BPZ	Bisphenol Z	5	bpz_5	FALSE	FALSE	FALSE	843-55-0	4,4?-Cyclohexylidenebisphenol	F9PlateF	R983	TAGCGACAA	F934	TGCATCTGC	FALSE	FALSE	S70_pool2	PASS	PASS	PASS	PASS	PASS	PASS	2451891	0.8985	0.510584	2689	0.859982	PASS	PASS
S71_pool1	S71_pool1	BPAF_10_R1_P1_E_pool1	E-G09	G	9	1	E	1E	1	BPAF	Bisphenol AF	10	bpaf_10	FALSE	FALSE	FALSE	1478-61-1	4,4?-(Hexafluoroisopropylidene)diphenol	G9PlateE	R922	TAAGGTAGC	F935	GACGCGTTA	FALSE	FALSE	S71_pool1	PASS	FAIL	PASS	PASS	PASS	FAIL	494639	0.4699	0.351351	2169	0.885774	FAIL	FAIL
S71_pool2	S455_pool2	BPZ_10_R2_P5_F_pool2	F-G09	G	9	5	F	5F	2	BPZ	Bisphenol Z	10	bpz_10	FALSE	FALSE	FALSE	843-55-0	4,4?-Cyclohexylidenebisphenol	G9PlateF	R983	TAGCGACAA	F935	GACGCGTTA	FALSE	FALSE	S71_pool2	PASS	PASS	PASS	PASS	PASS	PASS	2292964	0.9091	0.521901	2960	0.847177	PASS	PASS
S72_pool1	S72_pool1	BPAF_50_R1_P1_E_pool1	E-H09	H	9	1	E	1E	1	BPAF	Bisphenol AF	50	bpaf_50	FALSE	FALSE	FALSE	1478-61-1	4,4?-(Hexafluoroisopropylidene)diphenol	H9PlateE	R922	TAAGGTAGC	F936	AGCCTACTT	FALSE	FALSE	S72_pool1	PASS	PASS	PASS	PASS	PASS	PASS	2527678	0.8874	0.519904	2745	0.856686	PASS	PASS
S72_pool2	S456_pool2	BPZ_50_R2_P5_F_pool2	F-H09	H	9	5	F	5F	2	BPZ	Bisphenol Z	50	bpz_50	FALSE	FALSE	FALSE	843-55-0	4,4?-Cyclohexylidenebisphenol	H9PlateF	R983	TAGCGACAA	F936	AGCCTACTT	FALSE	FALSE	S72_pool2	PASS	PASS	PASS	PASS	PASS	PASS	1958721	0.9043	0.49412	2754	0.857174	PASS	PASS
S73_pool1	S73_pool1	BPC_0-001_R1_P1_E_pool1	E-A10	A	10	1	E	1E	1	BPC	Bisphenol C	0.001	bpc_0.001	FALSE	FALSE	FALSE	79-97-0	2,2-Bis(4-hydroxy-3-methylphenyl)propane	A10PlateE	R923	TGCATGACA	F904	CTAATGCAC	FALSE	FALSE	S73_pool1	PASS	PASS	PASS	PASS	PASS	PASS	2648550	0.8947	0.518928	2672	0.860708	PASS	PASS
S73_pool2	S457_pool2	BPAP_0-001_R2_P5_F_pool2	F-A10	A	10	5	F	5F	2	BPAP	Bisphenol AP	0.001	bpap_0.001	FALSE	FALSE	FALSE	1571-75-1	1,1-Bis(4-hydroxyphenyl)-1-phenylethane	A10PlateF	R986	ACCTGAGGC	F904	CTAATGCAC	FALSE	FALSE	S73_pool2	PASS	PASS	PASS	PASS	PASS	PASS	1734724	0.9086	0.460303	2408	0.873368	PASS	PASS
S74_pool1	S74_pool1	BPC_0-01_R1_P1_E_pool1	E-B10	B	10	1	E	1E	1	BPC	Bisphenol C	0.01	bpc_0.01	FALSE	FALSE	FALSE	79-97-0	2,2-Bis(4-hydroxy-3-methylphenyl)propane	B10PlateE	R923	TGCATGACA	F906	GATGGTTGT	FALSE	FALSE	S74_pool1	PASS	PASS	PASS	PASS	PASS	PASS	2415690	0.87	0.499978	2505	0.867909	PASS	PASS
S74_pool2	S458_pool2	BPAP_0-01_R2_P5_F_pool2	F-B10	B	10	5	F	5F	2	BPAP	Bisphenol AP	0.01	bpap_0.01	FALSE	FALSE	FALSE	1571-75-1	1,1-Bis(4-hydroxyphenyl)-1-phenylethane	B10PlateF	R986	ACCTGAGGC	F906	GATGGTTGT	FALSE	FALSE	S74_pool2	PASS	PASS	PASS	PASS	PASS	PASS	2275856	0.9066	0.49301	2533	0.867068	PASS	PASS
S75_pool1	S75_pool1	BPC_0-1_R1_P1_E_pool1	E-C10	C	10	1	E	1E	1	BPC	Bisphenol C	0.1	bpc_0.1	FALSE	FALSE	FALSE	79-97-0	2,2-Bis(4-hydroxy-3-methylphenyl)propane	C10PlateE	R923	TGCATGACA	F908	AAGGTGTTT	FALSE	FALSE	S75_pool1	PASS	PASS	PASS	PASS	PASS	PASS	3109970	0.8865	0.536103	2655	0.861084	PASS	PASS
S75_pool2	S459_pool2	BPAP_0-1_R2_P5_F_pool2	F-C10	C	10	5	F	5F	2	BPAP	Bisphenol AP	0.1	bpap_0.1	FALSE	FALSE	FALSE	1571-75-1	1,1-Bis(4-hydroxyphenyl)-1-phenylethane	C10PlateF	R986	ACCTGAGGC	F908	AAGGTGTTT	FALSE	FALSE	S75_pool2	PASS	PASS	PASS	PASS	PASS	PASS	3167355	0.9125	0.53233	2651	0.86143	PASS	PASS
S76_pool1	S76_pool1	BPC_0-5_R1_P1_E_pool1	E-D10	D	10	1	E	1E	1	BPC	Bisphenol C	0.5	bpc_0.5	FALSE	FALSE	FALSE	79-97-0	2,2-Bis(4-hydroxy-3-methylphenyl)propane	D10PlateE	R923	TGCATGACA	F916	AATTCGGAA	FALSE	FALSE	S76_pool1	PASS	PASS	PASS	PASS	PASS	PASS	3222227	0.8827	0.527271	2564	0.865142	PASS	PASS
S76_pool2	S460_pool2	BPAP_0-5_R2_P5_F_pool2	F-D10	D	10	5	F	5F	2	BPAP	Bisphenol AP	0.5	bpap_0.5	FALSE	FALSE	FALSE	1571-75-1	1,1-Bis(4-hydroxyphenyl)-1-phenylethane	D10PlateF	R986	ACCTGAGGC	F916	AATTCGGAA	FALSE	FALSE	S76_pool2	PASS	PASS	PASS	PASS	PASS	PASS	2415489	0.908	0.495717	2499	0.86899	PASS	PASS
S77_pool1	S77_pool1	BPC_1_R1_P1_E_pool1	E-E10	E	10	1	E	1E	1	BPC	Bisphenol C	1	bpc_1	FALSE	FALSE	FALSE	79-97-0	2,2-Bis(4-hydroxy-3-methylphenyl)propane	E10PlateE	R923	TGCATGACA	F927	GACCTTGCT	FALSE	FALSE	S77_pool1	PASS	PASS	PASS	PASS	PASS	PASS	2510855	0.8605	0.506635	2592	0.863949	PASS	PASS
S77_pool2	S461_pool2	BPAP_1_R2_P5_F_pool2	F-E10	E	10	5	F	5F	2	BPAP	Bisphenol AP	1	bpap_1	FALSE	FALSE	FALSE	1571-75-1	1,1-Bis(4-hydroxyphenyl)-1-phenylethane	E10PlateF	R986	ACCTGAGGC	F927	GACCTTGCT	FALSE	FALSE	S77_pool2	PASS	PASS	PASS	PASS	PASS	PASS	1174686	0.9022	0.426352	2344	0.876842	PASS	PASS
S78_pool1	S78_pool1	BPC_5_R1_P1_E_pool1	E-F10	F	10	1	E	1E	1	BPC	Bisphenol C	5	bpc_5	FALSE	FALSE	FALSE	79-97-0	2,2-Bis(4-hydroxy-3-methylphenyl)propane	F10PlateE	R923	TGCATGACA	F934	TGCATCTGC	FALSE	FALSE	S78_pool1	PASS	PASS	PASS	PASS	PASS	PASS	3290170	0.8719	0.52807	2625	0.863423	PASS	PASS
S78_pool2	S462_pool2	BPAP_5_R2_P5_F_pool2	F-F10	F	10	5	F	5F	2	BPAP	Bisphenol AP	5	bpap_5	FALSE	FALSE	FALSE	1571-75-1	1,1-Bis(4-hydroxyphenyl)-1-phenylethane	F10PlateF	R986	ACCTGAGGC	F934	TGCATCTGC	FALSE	FALSE	S78_pool2	PASS	PASS	PASS	PASS	PASS	PASS	2954548	0.9072	0.506191	2400	0.873365	PASS	PASS
S79_pool1	S79_pool1	BPC_10_R1_P1_E_pool1	E-G10	G	10	1	E	1E	1	BPC	Bisphenol C	10	bpc_10	FALSE	FALSE	FALSE	79-97-0	2,2-Bis(4-hydroxy-3-methylphenyl)propane	G10PlateE	R923	TGCATGACA	F935	GACGCGTTA	FALSE	FALSE	S79_pool1	PASS	PASS	PASS	PASS	PASS	PASS	2484108	0.875	0.503218	2502	0.868414	PASS	PASS
S79_pool2	S463_pool2	BPAP_10_R2_P5_F_pool2	F-G10	G	10	5	F	5F	2	BPAP	Bisphenol AP	10	bpap_10	FALSE	FALSE	FALSE	1571-75-1	1,1-Bis(4-hydroxyphenyl)-1-phenylethane	G10PlateF	R986	ACCTGAGGC	F935	GACGCGTTA	FALSE	FALSE	S79_pool2	PASS	PASS	PASS	PASS	PASS	PASS	1951852	0.9042	0.487995	2608	0.863679	PASS	PASS
S7_pool1	S7_pool1	Mix1_10_R1_P1_E_pool1	E-G01	G	1	1	E	1E	1	M1	Mix 1	10	m1_10	FALSE	FALSE	FALSE	N/A	N/A	G1PlateE	R902	TCCTCAGCC	F935	GACGCGTTA	FALSE	FALSE	S7_pool1	PASS	PASS	PASS	PASS	PASS	PASS	2451012	0.8952	0.520437	2772	0.85563	PASS	PASS
S7_pool2	S391_pool2	BPZ_10_R1_P5_F_pool2	F-G01	G	1	5	F	5F	2	BPZ	Bisphenol Z	10	bpz_10	FALSE	FALSE	FALSE	843-55-0	4,4?-Cyclohexylidenebisphenol	G1PlateF	R936	TGGAACGCT	F935	GACGCGTTA	FALSE	FALSE	S7_pool2	PASS	PASS	PASS	PASS	PASS	PASS	2134564	0.9067	0.49017	2526	0.867054	PASS	PASS
S80_pool1	S80_pool1	BPC_50_R1_P1_E_pool1	E-H10	H	10	1	E	1E	1	BPC	Bisphenol C	50	bpc_50	FALSE	FALSE	FALSE	79-97-0	2,2-Bis(4-hydroxy-3-methylphenyl)propane	H10PlateE	R923	TGCATGACA	F936	AGCCTACTT	FALSE	FALSE	S80_pool1	PASS	PASS	PASS	PASS	PASS	PASS	2612674	0.8752	0.524608	2792	0.854726	PASS	PASS
S80_pool2	S464_pool2	BPAP_50_R2_P5_F_pool2	F-H10	H	10	5	F	5F	2	BPAP	Bisphenol AP	50	bpap_50	FALSE	FALSE	FALSE	1571-75-1	1,1-Bis(4-hydroxyphenyl)-1-phenylethane	H10PlateF	R986	ACCTGAGGC	F936	AGCCTACTT	FALSE	FALSE	S80_pool2	PASS	PASS	PASS	PASS	PASS	PASS	1639915	0.898	0.473661	2619	0.863854	PASS	PASS
S81_pool1	S81_pool1	44BPF_0-001_R1_P1_E_pool1	E-A11	A	11	1	E	1E	1	44-BPF	4,4'-Bisphenol F	0.001	44bpf_0.001	FALSE	FALSE	FALSE	620-92-8	Bis(4-hydroxyphenyl)methane	A11PlateE	R924	GACTTCATT	F904	CTAATGCAC	FALSE	FALSE	S81_pool1	PASS	PASS	PASS	PASS	PASS	PASS	2284651	0.8781	0.503883	2628	0.862799	PASS	PASS
S81_pool2	S465_pool2	BPS_0-001_R2_P5_F_pool2	F-A11	A	11	5	F	5F	2	BPS	Bisphenol S	0.001	bps_0.001	FALSE	FALSE	FALSE	1980-09-01	4,4'-Sulfonyldiphenol	A11PlateF	R990	AGCCGATTA	F904	CTAATGCAC	FALSE	FALSE	S81_pool2	PASS	PASS	PASS	PASS	PASS	PASS	2438280	0.918	0.508277	2656	0.861353	PASS	PASS
S82_pool1	S82_pool1	44BPF_0-01_R1_P1_E_pool1	E-B11	B	11	1	E	1E	1	44-BPF	4,4'-Bisphenol F	0.01	44bpf_0.01	FALSE	FALSE	FALSE	620-92-8	Bis(4-hydroxyphenyl)methane	B11PlateE	R924	GACTTCATT	F906	GATGGTTGT	FALSE	FALSE	S82_pool1	PASS	PASS	PASS	PASS	PASS	PASS	2152253	0.8675	0.499135	2656	0.86193	PASS	PASS
S82_pool2	S466_pool2	BPS_0-01_R2_P5_F_pool2	F-B11	B	11	5	F	5F	2	BPS	Bisphenol S	0.01	bps_0.01	FALSE	FALSE	FALSE	1980-09-01	4,4'-Sulfonyldiphenol	B11PlateF	R990	AGCCGATTA	F906	GATGGTTGT	FALSE	FALSE	S82_pool2	PASS	PASS	PASS	PASS	PASS	PASS	2477366	0.9088	0.503173	2524	0.867531	PASS	PASS
S83_pool1	S83_pool1	44BPF_0-1_R1_P1_E_pool1	E-C11	C	11	1	E	1E	1	44-BPF	4,4'-Bisphenol F	0.1	44bpf_0.1	FALSE	FALSE	FALSE	620-92-8	Bis(4-hydroxyphenyl)methane	C11PlateE	R924	GACTTCATT	F908	AAGGTGTTT	FALSE	FALSE	S83_pool1	PASS	PASS	PASS	PASS	PASS	PASS	2525882	0.8749	0.496605	2372	0.874841	PASS	PASS
S83_pool2	S467_pool2	BPS_0-1_R2_P5_F_pool2	F-C11	C	11	5	F	5F	2	BPS	Bisphenol S	0.1	bps_0.1	FALSE	FALSE	FALSE	1980-09-01	4,4'-Sulfonyldiphenol	C11PlateF	R990	AGCCGATTA	F908	AAGGTGTTT	FALSE	FALSE	S83_pool2	PASS	PASS	PASS	PASS	PASS	PASS	2948720	0.9094	0.530955	2740	0.857099	PASS	PASS
S84_pool1	S84_pool1	44BPF_0-5_R1_P1_E_pool1	E-D11	D	11	1	E	1E	1	44-BPF	4,4'-Bisphenol F	0.5	44bpf_0.5	FALSE	FALSE	FALSE	620-92-8	Bis(4-hydroxyphenyl)methane	D11PlateE	R924	GACTTCATT	F916	AATTCGGAA	FALSE	FALSE	S84_pool1	PASS	PASS	PASS	PASS	PASS	PASS	2033086	0.8668	0.489238	2529	0.867798	PASS	PASS
S84_pool2	S468_pool2	BPS_0-5_R2_P5_F_pool2	F-D11	D	11	5	F	5F	2	BPS	Bisphenol S	0.5	bps_0.5	FALSE	FALSE	FALSE	1980-09-01	4,4'-Sulfonyldiphenol	D11PlateF	R990	AGCCGATTA	F916	AATTCGGAA	FALSE	FALSE	S84_pool2	PASS	PASS	PASS	PASS	PASS	PASS	2319685	0.8974	0.490481	2421	0.872627	PASS	PASS
S85_pool1	S85_pool1	44BPF_1_R1_P1_E_pool1	E-E11	E	11	1	E	1E	1	44-BPF	4,4'-Bisphenol F	1	44bpf_1	FALSE	FALSE	FALSE	620-92-8	Bis(4-hydroxyphenyl)methane	E11PlateE	R924	GACTTCATT	F927	GACCTTGCT	FALSE	FALSE	S85_pool1	PASS	PASS	PASS	PASS	PASS	PASS	2911449	0.888	0.509786	2458	0.870664	PASS	PASS
S85_pool2	S469_pool2	BPS_1_R2_P5_F_pool2	F-E11	E	11	5	F	5F	2	BPS	Bisphenol S	1	bps_1	FALSE	FALSE	FALSE	1980-09-01	4,4'-Sulfonyldiphenol	E11PlateF	R990	AGCCGATTA	F927	GACCTTGCT	FALSE	FALSE	S85_pool2	PASS	PASS	PASS	PASS	PASS	PASS	2603620	0.906	0.490747	2358	0.875388	PASS	PASS
S86_pool1	S86_pool1	44BPF_5_R1_P1_E_pool1	E-F11	F	11	1	E	1E	1	44-BPF	4,4'-Bisphenol F	5	44bpf_5	FALSE	FALSE	FALSE	620-92-8	Bis(4-hydroxyphenyl)methane	F11PlateE	R924	GACTTCATT	F934	TGCATCTGC	FALSE	FALSE	S86_pool1	PASS	PASS	PASS	PASS	PASS	PASS	3033818	0.8412	0.515732	2462	0.870429	PASS	PASS
S86_pool2	S470_pool2	BPS_5_R2_P5_F_pool2	F-F11	F	11	5	F	5F	2	BPS	Bisphenol S	5	bps_5	FALSE	FALSE	FALSE	1980-09-01	4,4'-Sulfonyldiphenol	F11PlateF	R990	AGCCGATTA	F934	TGCATCTGC	FALSE	FALSE	S86_pool2	PASS	PASS	PASS	PASS	PASS	PASS	3194447	0.907	0.517774	2449	0.87084	PASS	PASS
S87_pool1	S87_pool1	44BPF_10_R1_P1_E_pool1	E-G11	G	11	1	E	1E	1	44-BPF	4,4'-Bisphenol F	10	44bpf_10	FALSE	FALSE	FALSE	620-92-8	Bis(4-hydroxyphenyl)methane	G11PlateE	R924	GACTTCATT	F935	GACGCGTTA	FALSE	FALSE	S87_pool1	PASS	PASS	PASS	PASS	PASS	PASS	2406037	0.8792	0.513824	2754	0.856866	PASS	PASS
S87_pool2	S471_pool2	BPS_10_R2_P5_F_pool2	F-G11	G	11	5	F	5F	2	BPS	Bisphenol S	10	bps_10	FALSE	FALSE	FALSE	1980-09-01	4,4'-Sulfonyldiphenol	G11PlateF	R990	AGCCGATTA	F935	GACGCGTTA	FALSE	FALSE	S87_pool2	PASS	PASS	PASS	PASS	PASS	PASS	2121315	0.9108	0.514934	2891	0.850441	PASS	PASS
S88_pool1	S88_pool1	44BPF_50_R1_P1_E_pool1	E-H11	H	11	1	E	1E	1	44-BPF	4,4'-Bisphenol F	50	44bpf_50	FALSE	FALSE	FALSE	620-92-8	Bis(4-hydroxyphenyl)methane	H11PlateE	R924	GACTTCATT	F936	AGCCTACTT	FALSE	FALSE	S88_pool1	PASS	PASS	PASS	PASS	PASS	PASS	2710049	0.883	0.516088	2611	0.863461	PASS	PASS
S88_pool2	S472_pool2	BPS_50_R2_P5_F_pool2	F-H11	H	11	5	F	5F	2	BPS	Bisphenol S	50	bps_50	FALSE	FALSE	FALSE	1980-09-01	4,4'-Sulfonyldiphenol	H11PlateF	R990	AGCCGATTA	F936	AGCCTACTT	FALSE	FALSE	S88_pool2	PASS	PASS	PASS	PASS	PASS	PASS	2162841	0.9101	0.468247	2270	0.879728	PASS	PASS
S89_pool1	S89_pool1	TMBPF_0-1_R1_P1_E_pool1	E-A12	A	12	1	E	1E	1	TMBPF	Tetramethyl bisphenol F	0.1	tmbpf_0.1	FALSE	FALSE	FALSE	5384-21-4	Bis(3,5-dimethyl-4-hydroxyphenyl)methane	A12PlateE	R935	TAGCTCTTC	F904	CTAATGCAC	FALSE	FALSE	S89_pool1	PASS	PASS	PASS	PASS	PASS	PASS	2512395	0.8706	0.517375	2571	0.864583	PASS	PASS
S89_pool2	S473_pool2	Mix7_0-66_R1_P5_F_pool2	F-A12	A	12	5	F	5F	2	M7	Mix 7	0.66	m7_0.66	FALSE	FALSE	FALSE	N/A	N/A	A12PlateF	R996	GATAGCGGA	F904	CTAATGCAC	FALSE	FALSE	S89_pool2	PASS	PASS	PASS	PASS	PASS	PASS	1749477	0.9107	0.483513	2692	0.860014	PASS	PASS
S8_pool1	S8_pool1	Mix1_50_R1_P1_E_pool1	E-H01	H	1	1	E	1E	1	M1	Mix 1	50	m1_50	FALSE	FALSE	FALSE	N/A	N/A	H1PlateE	R902	TCCTCAGCC	F936	AGCCTACTT	FALSE	FALSE	S8_pool1	PASS	PASS	PASS	PASS	PASS	PASS	3104827	0.8994	0.544934	2995	0.845943	PASS	PASS
S8_pool2	S392_pool2	BPZ_50_R1_P5_F_pool2	F-H01	H	1	5	F	5F	2	BPZ	Bisphenol Z	50	bpz_50	FALSE	FALSE	FALSE	843-55-0	4,4?-Cyclohexylidenebisphenol	H1PlateF	R936	TGGAACGCT	F936	AGCCTACTT	FALSE	FALSE	S8_pool2	PASS	PASS	PASS	PASS	PASS	PASS	1924836	0.9067	0.480939	2534	0.866573	PASS	PASS
S90_pool1	S90_pool1	TMBPF_0-01_R1_P1_E_pool1	E-B12	B	12	1	E	1E	1	TMBPF	Tetramethyl bisphenol F	0.01	tmbpf_0.01	FALSE	FALSE	FALSE	5384-21-4	Bis(3,5-dimethyl-4-hydroxyphenyl)methane	B12PlateE	R935	TAGCTCTTC	F906	GATGGTTGT	FALSE	FALSE	S90_pool1	PASS	PASS	PASS	PASS	PASS	PASS	2564213	0.8638	0.518484	2622	0.862281	PASS	PASS
S90_pool2	S474_pool2	Mix7_1-31_R1_P5_F_pool2	F-B12	B	12	5	F	5F	2	M7	Mix 7	1.31	m7_1.31	FALSE	FALSE	FALSE	N/A	N/A	B12PlateF	R996	GATAGCGGA	F906	GATGGTTGT	FALSE	FALSE	S90_pool2	PASS	PASS	PASS	PASS	PASS	PASS	1938257	0.8975	0.484667	2605	0.86376	PASS	PASS
S91_pool1	S91_pool1	TMBPF_1_R1_P1_E_pool1	E-C12	C	12	1	E	1E	1	TMBPF	Tetramethyl bisphenol F	1	tmbpf_1	FALSE	FALSE	FALSE	5384-21-4	Bis(3,5-dimethyl-4-hydroxyphenyl)methane	C12PlateE	R935	TAGCTCTTC	F908	AAGGTGTTT	FALSE	FALSE	S91_pool1	PASS	PASS	PASS	PASS	PASS	PASS	2843578	0.855	0.530999	2723	0.857776	PASS	PASS
S91_pool2	S475_pool2	Mix7_2-62_R1_P5_F_pool2	F-C12	C	12	5	F	5F	2	M7	Mix 7	2.62	m7_2.62	FALSE	FALSE	FALSE	N/A	N/A	C12PlateF	R996	GATAGCGGA	F908	AAGGTGTTT	FALSE	FALSE	S91_pool2	PASS	PASS	PASS	PASS	PASS	PASS	1783237	0.9078	0.497936	2845	0.852334	PASS	PASS
S92_pool1	S92_pool1	TMBPF_5_R1_P1_E_pool1	E-D12	D	12	1	E	1E	1	TMBPF	Tetramethyl bisphenol F	5	tmbpf_5	FALSE	FALSE	FALSE	5384-21-4	Bis(3,5-dimethyl-4-hydroxyphenyl)methane	D12PlateE	R935	TAGCTCTTC	F916	AATTCGGAA	FALSE	FALSE	S92_pool1	PASS	PASS	PASS	PASS	PASS	PASS	3570004	0.8874	0.527271	2377	0.873907	PASS	PASS
S92_pool2	S476_pool2	Mix7_5-25_R1_P5_F_pool2	F-D12	D	12	5	F	5F	2	M7	Mix 7	5.25	m7_5.25	FALSE	FALSE	FALSE	N/A	N/A	D12PlateF	R996	GATAGCGGA	F916	AATTCGGAA	FALSE	FALSE	S92_pool2	PASS	PASS	PASS	PASS	PASS	PASS	2414887	0.9119	0.506635	2648	0.861543	PASS	PASS
S93_pool1	S93_pool1	TMBPF_10_R1_P1_E_pool1	E-E12	E	12	1	E	1E	1	TMBPF	Tetramethyl bisphenol F	10	tmbpf_10	FALSE	FALSE	FALSE	5384-21-4	Bis(3,5-dimethyl-4-hydroxyphenyl)methane	E12PlateE	R935	TAGCTCTTC	F927	GACCTTGCT	FALSE	FALSE	S93_pool1	PASS	PASS	PASS	PASS	PASS	PASS	2523426	0.8686	0.502818	2381	0.873982	PASS	PASS
S93_pool2	S477_pool2	Mix7_10-5_R1_P5_F_pool2	F-E12	E	12	5	F	5F	2	M7	Mix 7	10.5	m7_10.5	FALSE	FALSE	FALSE	N/A	N/A	E12PlateF	R996	GATAGCGGA	F927	GACCTTGCT	FALSE	FALSE	S93_pool2	PASS	PASS	PASS	PASS	PASS	PASS	2552821	0.9071	0.506857	2594	0.864118	PASS	PASS
S94_pool1	S94_pool1	TMBPF_50_R1_P1_E_pool1	E-F12	F	12	1	E	1E	1	TMBPF	Tetramethyl bisphenol F	50	tmbpf_50	FALSE	FALSE	FALSE	5384-21-4	Bis(3,5-dimethyl-4-hydroxyphenyl)methane	F12PlateE	R935	TAGCTCTTC	F934	TGCATCTGC	FALSE	FALSE	S94_pool1	PASS	PASS	PASS	PASS	PASS	PASS	4629141	0.8688	0.534816	2211	0.881896	PASS	PASS
S94_pool2	S478_pool2	Mix7_21_R1_P5_F_pool2	F-F12	F	12	5	F	5F	2	M7	Mix 7	21	m7_21	FALSE	FALSE	FALSE	N/A	N/A	F12PlateF	R996	GATAGCGGA	F934	TGCATCTGC	FALSE	FALSE	S94_pool2	PASS	PASS	PASS	PASS	PASS	PASS	2910625	0.9085	0.517907	2579	0.864696	PASS	PASS
S95_pool1	S95_pool1	PC_UH_R1_P1_E_pool1	E-G12	G	12	1	E	1E	1	universal_human_pos_ctrl	No cells; Universal human positive control	0	universal_human_pos_ctrl	TRUE	TRUE	FALSE	N/A	N/A	G12PlateE	R935	TAGCTCTTC	F935	GACGCGTTA	FALSE	FALSE	S95_pool1	PASS	PASS	PASS	PASS	PASS	FAIL	2443120	0.895	0.665557	3951	0.794014	FAIL	FAIL
S95_pool2	S479_pool2	PC_UH_R5_P5_F_pool2	F-G12	G	12	5	F	5F	2	universal_human_pos_ctrl	No cells; Universal human positive control	0	universal_human_pos_ctrl	TRUE	TRUE	FALSE	N/A	N/A	G12PlateF	R996	GATAGCGGA	F935	GACGCGTTA	FALSE	FALSE	S95_pool2	PASS	PASS	PASS	PASS	PASS	FAIL	1852476	0.9167	0.683708	4771	0.752824	FAIL	FAIL
S96_pool1	S96_pool1	PC_B_R1_P1_E_pool1	E-H12	H	12	1	E	1E	1	brain_pos_ctrl	No cells; Brain positive control	0	brain_pos_ctrl	TRUE	TRUE	FALSE	N/A	N/A	H12PlateE	R935	TAGCTCTTC	F936	AGCCTACTT	FALSE	FALSE	S96_pool1	PASS	PASS	PASS	PASS	PASS	FAIL	2765797	0.8905	0.60205	3197	0.829697	FAIL	FAIL
S96_pool2	S480_pool2	PC_B_R5_P5_F_pool2	F-H12	H	12	5	F	5F	2	brain_pos_ctrl	No cells; Brain positive control	0	brain_pos_ctrl	TRUE	TRUE	FALSE	N/A	N/A	H12PlateF	R996	GATAGCGGA	F936	AGCCTACTT	FALSE	FALSE	S96_pool2	PASS	PASS	PASS	PASS	PASS	FAIL	1785537	0.9129	0.584299	3611	0.810719	FAIL	FAIL
S97_pool1	S97_pool1	Mix1_0-001_R2_P2_F_pool1	F-A01	A	1	2	F	2F	1	M1	Mix 1	0.001	m1_0.001	FALSE	FALSE	FALSE	N/A	N/A	A1PlateF	R936	TGGAACGCT	F904	CTAATGCAC	FALSE	FALSE	S97_pool1	PASS	PASS	PASS	PASS	PASS	PASS	1223142	0.9134	0.469667	2941	0.849031	PASS	PASS
S97_pool2	S481_pool2	Mix7_0-66_R2_P6_G_pool2	G-A01	A	1	6	G	6G	2	M7	Mix 7	0.66	m7_0.66	FALSE	FALSE	FALSE	N/A	N/A	A1PlateG	R902	TCCTCAGCC	F937	ATGGTTAGA	FALSE	FALSE	S97_pool2	PASS	PASS	PASS	PASS	PASS	PASS	2080157	0.9096	0.4773	2391	0.874045	PASS	PASS
S98_pool1	S98_pool1	Mix1_0-01_R2_P2_F_pool1	F-B01	B	1	2	F	2F	1	M1	Mix 1	0.01	m1_0.01	FALSE	FALSE	FALSE	N/A	N/A	B1PlateF	R936	TGGAACGCT	F906	GATGGTTGT	FALSE	FALSE	S98_pool1	PASS	PASS	PASS	PASS	PASS	PASS	1138860	0.8965	0.454933	2830	0.853814	PASS	PASS
S98_pool2	S482_pool2	Mix7_1-31_R2_P6_G_pool2	G-B01	B	1	6	G	6G	2	M7	Mix 7	1.31	m7_1.31	FALSE	FALSE	FALSE	N/A	N/A	B1PlateG	R902	TCCTCAGCC	F938	GCTGCGTAT	FALSE	FALSE	S98_pool2	PASS	PASS	PASS	PASS	PASS	PASS	2097534	0.904	0.494963	2679	0.86045	PASS	PASS
S99_pool1	S99_pool1	Mix1_0-1_R2_P2_F_pool1	F-C01	C	1	2	F	2F	1	M1	Mix 1	0.1	m1_0.1	FALSE	FALSE	FALSE	N/A	N/A	C1PlateF	R936	TGGAACGCT	F908	AAGGTGTTT	FALSE	FALSE	S99_pool1	PASS	PASS	PASS	PASS	PASS	PASS	1396187	0.8923	0.47193	2769	0.856479	PASS	PASS
S99_pool2	S483_pool2	Mix7_2-62_R2_P6_G_pool2	G-C01	C	1	6	G	6G	2	M7	Mix 7	2.62	m7_2.62	FALSE	FALSE	FALSE	N/A	N/A	C1PlateG	R902	TCCTCAGCC	F939	TGTAACGGC	FALSE	FALSE	S99_pool2	PASS	PASS	PASS	PASS	PASS	PASS	1998535	0.9061	0.489904	2683	0.859947	PASS	PASS
S9_pool1	S9_pool1	Mix2_0-001_R1_P2_F_pool1	E-A02	A	2	1	E	1E	1	M2	Mix 2	0.001	m2_0.001	FALSE	FALSE	FALSE	N/A	N/A	A2PlateE	R908	AAGACTCTT	F904	CTAATGCAC	FALSE	FALSE	S9_pool1	PASS	PASS	PASS	PASS	PASS	PASS	1971813	0.8836	0.507256	2867	0.851645	PASS	PASS
S9_pool2	S393_pool2	BPAP_0-001_R1_P5_F_pool2	F-A02	A	2	5	F	5F	2	BPAP	Bisphenol AP	0.001	bpap_0.001	FALSE	FALSE	FALSE	1571-75-1	1,1-Bis(4-hydroxyphenyl)-1-phenylethane	A2PlateF	R937	ATCGCGACT	F904	CTAATGCAC	FALSE	FALSE	S9_pool2	PASS	PASS	PASS	PASS	PASS	PASS	1786994	0.9065	0.479253	2557	0.866099	PASS	PASS
