# Supplementary material for: High-throughput transcriptomics analysis of equipotent and human relevant mixtures of BPA alternatives reveal additive effects in vitro
Source: Arch Toxicol. 2025 Jun 18;99(9):3707–19. doi: 10.1007/s00204-025-04110-3 (PMC12408750; doi:10.1007/s00204-025-04110-3)
Supplement: Supplementary file 4 — Supplementary file4 (XLSX 22 KB) [file 204_2025_4110_MOESM4_ESM.xlsx]

## Sheet: Sheet1
Bioset	Number of genes altered	Compound or Mixture	Concentration in uM	ER50	CP	AhR	NFkB	NRF2	HIF1	XBP1	HSF1	TGX-DDI	TGX-HDAC	MTF1
2,4'-BPF_0.001_uM	9	2,4'-BPF	0.001	-2.74473	0	0	0	0	0	0	0	0	0	0
2,4'-BPF_0.01_uM	13	2,4'-BPF	0.01	-4	-2.4437	0	0	0	0	0	0	0	2.45593	0
2,4'-BPF_0.1_uM	3	2,4'-BPF	0.1	-6.58503	0	0	0	0	0	0	0	0	0	0
2,4'-BPF_0.5_uM	3	2,4'-BPF	0.5	-10.2518	0	0	0	0	0	0	0	0	0	0
2,4'-BPF_1_uM	8	2,4'-BPF	1	-2.95861	0	0	0	0	0	0	0	0	0	0
2,4'-BPF_50_uM	103	2,4'-BPF	50	13.3372	10.8539	0	2.67778	0.906578	-0.793714	1.30452	0	1.0942	0.266642	0.761954
2,4'-BPS_0.001_uM	18	2,4'-BPS	0.001	-5.79588	-2.36653	0	0	0	0	1.25181	0	-1.01954	0	0
2,4'-BPS_0.01_uM	7	2,4'-BPS	0.01	-6.1549	0	0	0	0	0	0	0	0	0	0
2,4'-BPS_0.1_uM	13	2,4'-BPS	0.1	-3.04576	0	0	-1.15927	0	0	0	-1.87943	0	0	0
2,4'-BPS_0.5_uM	29	2,4'-BPS	0.5	-6.72125	-9.03621	0	-1.97881	0	0	0	0	-1.75696	-2.67778	2.61979
2,4'-BPS_1_uM	23	2,4'-BPS	1	-7.25964	-4.24413	0	0	0	0	0	0	2.63827	0	0
2,4'-BPS_5_uM	16	2,4'-BPS	5	-1.43652	-8.63827	0	0	0	0	0	0	0	0	1.1945
4,4'-BPF_0.001_uM	1	4,4'-BPF	0.001	0	0	0	0	0	0	0	0	0	0	0
4,4'-BPF_0.5_uM	57	4,4'-BPF	0.5	-1.10679	0	0	0	1.80688	-0.917574	0	0	0	0	-0.907982
4,4'-BPF_1_uM	1	4,4'-BPF	1	0	0	0	0	0	0	0	0	0	0	0
4,4'-BPF_10_uM	66	4,4'-BPF	10	12.1805	6.55284	0	0.798876	1.91009	-0.926282	0	0	-1.17328	0	0.912929
4,4'-BPF_5_uM	17	4,4'-BPF	5	5.79588	0	0	0	0	0	0	0	0	0	0
4,4'-BPF_50_uM	595	4,4'-BPF	50	18.3468	17.3372	-0.617263	2.06048	3.69897	-1.47886	0.53551	1.67985	0.458795	-1.6517	0.705754
BPA_0.5_uM	11	BPA	0.5	0	0	0	0	0	0	0	0	0	0	0
BPA_10_uM	285	BPA	10	15.8861	13.8861	-0.874844	2.25181	0.542875	0	0	0.444906	0.375718	-0.319393	-0.551912
BPA_5_uM	618	BPA	5	11.3979	11.4685	-0.820736	0.940815	0.268089	-2.49485	-2.79588	0.442493	-0.287014	0.692076	-1.13966
BPA_50_uM	385	BPA	50	21.041	26.699	0	0.398049	0.319211	-2.34679	0	1.97881	-2.05061	-0.961777	-0.413863
BPAF_0.001_uM	2	BPAF	0.001	0	0	0	0	0	0	0	0	0	0	0
BPAF_0.1_uM	13	BPAF	0.1	0	0	0	0	0	0	-1.065	0	0	0	0
BPAF_0.5_uM	2	BPAF	0.5	0	0	0	0	0	0	0	0	0	0	0
BPAF_1_uM	209	BPAF	1	8.74473	3.69897	0	1.31336	0.669789	-1.06854	0	1.21396	1.13966	0.928855	-0.862013
BPAF_10_uM	84	BPAF	10	14.2518	11.8239	-1.11976	0	0	-0.82333	0	0	-2.46852	1.84466	0.736601
BPAF_5_uM	160	BPAF	5	18.5086	18.6021	-1.09854	2.33724	0	-0.758454	0.335734	0	0	-0.310247	0
BPAF_50_uM	373	BPAF	50	21.9586	21.284	-0.779892	1.13077	0	-3.69897	0	1.0511	0	-0.968592	-2.14267
BPAP_0.001_uM	21	BPAP	0.001	-3.69897	-14.2596	0	-0.953895	0	0	0	0	0	-2.65758	1.17587
BPAP_0.1_uM	4	BPAP	0.1	-5.92082	0	0	0	0	0	0	0	0	0	0
BPAP_0.5_uM	16	BPAP	0.5	-10.1871	-4.85387	0	-2.25964	0	0	0	0	0	-1.56225	0
BPAP_1_uM	4	BPAP	1	-3.04576	-3.30103	0	0	0	0	0	0	0	0	0
BPAP_10_uM	8	BPAP	10	4.4318	2.85387	0	0	0	0	0	0	0	0	0
BPAP_50_uM	74	BPAP	50	11.9208	2.34679	0	0	1.92445	0	1.31966	0	-1.29073	-0.944622	0.79129
BPB_0.001_uM	2	BPB	0.001	-3.30103	0	0	0	0	0	0	0	0	0	0
BPB_0.01_uM	39	BPB	0.01	-4.1549	-7.76955	0	0	0	0	0	0	1.24489	0	1.16178
BPB_0.1_uM	12	BPB	0.1	-7.72125	-5.4437	0	-2.22915	1.37469	0	0	0	0	-1.29757	0
BPB_1_uM	2	BPB	1	3.22185	0	0	0	0	0	0	0	0	0	0
BPB_10_uM	253	BPB	10	17.1079	27.2924	0	0.681519	1.63264	0	1.79317	0	-1.50446	-0.886391	-0.221849
BPB_5_uM	118	BPB	5	13.0315	20.8539	0	0.825068	0.951558	-0.814175	0.365523	1.27984	-2.21467	1.1349	0
BPB_50_uM	477	BPB	50	22.6576	25.8239	0.749336	0	-1.17718	-4.04096	-0.524038	0.410162	-0.624519	-1.37986	-1.97469
BPC_0.001_uM	2	BPC	0.001	0	0	0	0	0	0	0	0	0	0	0
BPC_0.1_uM	3	BPC	0.1	0	0	0	0	0	0	0	0	0	0	0
BPC_10_uM	815	BPC	10	14.4559	15.0458	-0.788346	0.897909	0.706196	-4	-2.09151	-0.36512	0	0	-0.77963
BPC_5_uM	101	BPC	5	17.7212	10.9208	0	1.3851	1.55909	0	1.31158	1.23284	-1.28316	0	0.676129
BPC_50_uM	281	BPC	50	20.7696	23.7696	-1.78252	0	3.69897	-1.04915	1.48945	1.02273	-0.382895	-3.52288	-1.28233
BPS_0.001_uM	36	BPS	0.001	-3.22185	-4.76955	0	-0.775467	0	0	0	0	0	0	1.28988
BPS_0.01_uM	54	BPS	0.01	-4	-14.4559	0	-0.745694	0	0	0	0	-0.768276	0	0.931814
BPS_0.1_uM	51	BPS	0.1	-3.1549	-13.0315	0	-0.794525	0	0	0	0	0	-1.16622	0
BPS_0.5_uM	21	BPS	0.5	-9.67778	-10.3468	0	0	0	0	0	0	0	0	0
BPS_1_uM	6	BPS	1	-1.4318	-2.92082	0	0	0	0	0	0	0	1.62709	0
BPS_10_uM	4	BPS	10	6.26761	0	0	0	0	0	0	0	0	0	0
BPS_50_uM	246	BPS	50	17.0458	22.2518	0	0	1.04479	-0.563201	0.69897	0	-1.43652	-1.06702	0.504733
BPZ_0.001_uM	6	BPZ	0.001	-5.85387	0	0	0	0	0	0	0	0	0	0
BPZ_0.01_uM	15	BPZ	0.01	-10.3372	-5.13077	0	0	0	0	0	0	0	0	2.46852
BPZ_0.1_uM	20	BPZ	0.1	-15.2596	-4.4318	0	0	0	0	0	0	-1.92812	0	0
BPZ_10_uM	145	BPZ	10	11.4318	12.3188	0	1.5544	0	0.720333	1.28819	-0.900665	-0.36231	-1.76955	-0.310869
BPZ_5_uM	64	BPZ	5	9.95861	2.42022	0	1.74232	0.935542	0	1.46597	0	0	0	0
BPZ_50_uM	384	BPZ	50	17.7447	29.0269	-0.78094	1.08407	0.292685	-1.95861	0	0	-2.21467	-1.16685	-0.722162
M1_0.5_uM	5	M1	0.5	1.48413	0	0	1.22915	1.30452	0	0	0	0	0	0
M1_1_uM	19	M1	1	2.56864	0	0	0	0	0	0	0	-1.45717	0	0
M1_10_uM	239	M1	10	21.1308	14.8239	-1.09637	3.30103	1.9393	-2.3098	0	1.07212	0	0	-0.744969
M1_5_uM	257	M1	5	19.9208	10.6198	0	1.39362	-1.2321	0	-1.68825	2.0655	-0.385208	1.38934	0
M1_50_uM	626	M1	50	22.4949	30.9586	-0.781727	1.59176	1.78781	-3.1549	-0.224608	0.672845	1.22403	-2.38722	-0.253833
M2_0.001_uM	2	M2	0.001	0	-3.52288	0	0	0	0	0	0	0	0	3.04576
M2_0.01_uM	18	M2	0.01	0	-2.40894	0	0	0	0.218388	0	0	0	0	0
M2_0.5_uM	1	M2	0.5	0	0	0	0	0	0	0	0	0	0	0
M2_1_uM	60	M2	1	6.16115	0	0	0.87844	1.0278	0	-0.778847	1.36856	0	1.20901	0.980053
M2_10_uM	187	M2	10	19.0177	20.301	0	0.72723	0	-0.745452	0	0	-3.04576	-1.81816	-0.799697
M2_5_uM	123	M2	5	14.8239	12.8239	-1.04287	2.35655	1.65956	-0.754981	1.28067	1.14813	-1.19111	-1.13371	0.734475
M2_50_uM	471	M2	50	21.0655	26.1938	-0.671213	1.48017	-2.08092	-2.85387	-1.02687	1.25259	0	-0.850165	-0.255472
M3_1_uM	42	M3	1	6.61979	0	0	1.02319	0	0	0	1.34008	0	0	0
M3_10_uM	200	M3	10	18.3768	13.8539	0	1.3363	2.95861	0	1.16115	0	-1.08355	-1.94692	0.630228
M3_5_uM	128	M3	5	18.8239	3.69897	0	1.58838	1.4908	-0.268009	0	0	-2.23657	0.448916	0
M3_50_uM	304	M3	50	22.3279	25.5229	0	1.15614	0.700493	-1.27984	-0.778586	0.944622	-0.944622	-0.625802	-1.4318
M4_1_uM	1	M4	1	0	0	0	0	0	0	0	0	0	0	0
M4_10_uM	165	M4	10	19.6778	19.6383	-1.04096	1.49349	1.44977	-1.42597	1.22695	0	-1.11691	-1.73755	1.13966
M4_5_uM	94	M4	5	13.7447	8.88606	-1.16685	2.46852	2.40894	0	-1.04866	0	-1.11634	0.552687	0.714893
M4_50_uM	178	M4	50	21.9586	22.3188	0	0.504872	0	-1.28067	1.10018	0	-1.51999	-1.38616	0
M5_10_uM	111	M5	10	17.6198	15.585	-1.16813	0.766243	1.61798	0	-0.765736	0	-1.18776	-0.409381	0.779369
M5_5_uM	69	M5	5	14.3468	6.63827	0	1.71897	0.910095	0	0	0	0	0	0
M5_50_uM	372	M5	50	17.5086	25.1367	-0.878769	2.0655	0.679646	-2.95861	-0.938548	2.08092	-0.677988	-1.43415	-0.741363
M6_0.001_uM	4	M6	0.001	0	0	0	0	0	0	0	0	0	0	2.92082
M6_10_uM	1013	M6	10	14.6383	13.0706	0.659358	0.849551	1.06198	-1.28988	-4.61979	-0.433798	0	1.04479	0.403623
M6_5_uM	33	M6	5	11.7447	2.5376	0	0.862646	0.937418	0	1.5544	0	-1.451	0	0
M6_50_uM	310	M6	50	18.8239	27.3468	0	0.839231	0.385314	-2.3279	-1.66555	0.982132	-1.83863	-2.01773	-0.795609
M7_0.66_uM	1	M7	0.66	0	0	0	0	0	0	0	0	0	0	0
M7_10.5_uM	129	M7	10.5	10.699	5.79588	0.92336	1.66354	1.92445	0	1.93554	0	-1.04964	0	0
M7_2.62_uM	32	M7	2.62	1.22915	0	0	0.26512	2.16115	0	0.943476	0	0	-1.60555	0
M7_21_uM	211	M7	21	16.7212	19.7959	0	0	0.888066	-1.83268	1.78516	1.18575	-2.85387	-1.47756	0.534468
M7_5.25_uM	28	M7	5.25	3.52288	0	0	0.979225	1.2161	0	0	0	0.976748	0	0
P201_0.001_uM	16	P201	0.001	-4.10237	0	0	-1.02365	0	0	0	0	0	0	0
P201_0.01_uM	13	P201	0.01	-2.69897	-5.29243	0	0	0	0	0	0	0	0	1.33068
P201_0.1_uM	25	P201	0.1	-3.52288	-7.34679	0	0	0	0	0	0	0	0	1.2161
P201_0.5_uM	19	P201	0.5	-7.58503	-5.08619	0	0	0	0	0	0	0	-1.12843	0
P201_1_uM	12	P201	1	-2.65758	-6.37675	0	0	0	0	0	0	0	0	1.35067
P201_10_uM	8	P201	10	-5.36653	-2.92082	0	0	0	0	0	0	0	0	0
P201_5_uM	2	P201	5	-6.82391	0	0	0	0	0	0	0	0	0	0
P201_50_uM	1	P201	50	0	0	0	0	0	0	0	0	0	0	0
TMBPF_0.01_uM	13	TMBPF	0.01	0	0	0	0	0	0	0	0	0	0	0
TMBPF_0.1_uM	271	TMBPF	0.1	0	-1.47496	0	0.943476	0.409381	0	0.633764	0.720561	0	-0.4642	1.48945
TMBPF_10_uM	27	TMBPF	10	0	0	0	0	0	0	0	0	0	0	0.946922
TMBPF_5_uM	37	TMBPF	5	0	0	0	0	0	0	0	0	0	0	0
TMBPF_50_uM	1287	TMBPF	50	2.60206	9.02228	0	0.68027	2.82391	-1.86967	-1.69037	0.648011	-0.281747	0	0.350276
