# Supplementary material for: High-throughput transcriptomics analysis of equipotent and human relevant mixtures of BPA alternatives reveal additive effects in vitro
Source: Arch Toxicol. 2025 Jun 18;99(9):3707–19. doi: 10.1007/s00204-025-04110-3 (PMC12408750; doi:10.1007/s00204-025-04110-3)
Supplement: Supplementary file 5 — Supplementary file5 (XLSX 126 KB) [file 204_2025_4110_MOESM5_ESM.xlsx]

## Sheet: Canonical Pathways
Canonical Pathways	2,4'-BPF	2,4'-BPS	4,4'-BPF	BPA	BPAF	BPAP	BPB	BPC	BPS	BPZ	M1	M2	M3	M4	M5	M6	M7	P201	TMBPF
Cell Cycle Checkpoints	-0.962	-2.121	4.826	6.75	7.147	-1.043	5.96	5.091	N/A	4.841	6.971	4.619	6.928	5.466	6.532	6.425	5.632	-2	0.985
Mitotic Prometaphase	0.378	-1.342	4.648	5.824	6.301	-1.177	5.741	5.547	N/A	3.795	7.353	4.117	6.03	5.555	5.94	6.964	5.105	-2.309	1.021
Mitotic Metaphase and Anaphase	-0.894	-1.89	4.715	5.06	6.172	-1	5.126	4.727	0.73	3.43	6.682	3.452	6.164	5.516	5.126	5.824	5.337	-2.714	0
Mitotic G2-G2/M phases	0.471	-0.816	4.117	4.95	4.439	-0.728	4.218	4.7	0	2.837	5.466	4.811	4.811	4.243	5.578	6.564	4.243	-1.667	-0.577
RHO GTPases Activate Formins	-0.5	-2	3.667	4.49	5.145	-1.213	4.352	4.459	0.209	3.78	5.778	2.556	5.014	4.811	4.382	4.867	4.49	-1.633	0.174
Nuclear Cytoskeleton Signaling Pathway	-0.775	0.333	4.131	3.528	5.014	0.471	3.024	3.413	1.569	3	4.867	3.266	4.017	4.243	4.158	3.333	3.402	-0.905	0.469
Cilium Assembly	0.832	0.378	3.55	4.082	2.858	0	3.138	3.772	0.832	1.698	5.578	4.264	2.985	3.13	4.315	5.284	2.357	-2.138	-1.372
Synthesis of DNA	-1	N/A	3.3	4.243	4	1.134	3.411	3.638	0.302	1.807	3.71	4.243	4.243	3.742	4.69	3.838	2.309	N/A	-1.3
HDR through Homologous Recombination (HRR) or Single Strand Annealing (SSA)	-1.134	N/A	3.3	4.264	3.606	0.816	3.411	1.807	-0.378	2.887	4	3.051	3.464	3.051	4.243	3.153	3.3	-0.707	-0.229
Intra-Golgi and retrograde Golgi-to-ER traffic	-0.277	0	2.711	1.706	3.441	0.535	2.357	3.411	0.688	2.683	4.264	2.236	3.128	3.128	3.128	3.128	3.411	-4	-1.474
Regulation of mitotic cell cycle	-1.134	-1	1.732	3	3.873	-1.414	2.138	2.53	-0.905	2.333	2.84	2.53	3.464	3.357	3.464	3.873	3.051	-2	-1.043
MHC class II antigen presentation	0	0	1.789	2.828	2.84	0.728	2.982	2.837	1.698	3.5	3.578	2.183	3.638	3.638	3.9	3.411	3.3	-1.89	-0.928
Kinesins	-0.632	-1	2.673	3.153	3.5	0	2.183	2.982	0.5	3.3	3.873	2.84	3.771	3.771	3.638	2.357	2.887	N/A	0.832
Regulation of TP53 Activity through Phosphorylation	-2.646	-1	1.46	3.771	3.464	0.378	2.111	2.496	-0.302	2.138	3.051	3.207	3.207	2.309	3.357	2.324	1.941	-1.897	0.626
RHO GTPase cycle	-1.3	0.577	2.582	3.363	1.915	0.894	0	2.874	-1.061	1.48	5.091	2.263	1.298	3.413	3.087	2.466	1.947	-3.8	-2.138
Nucleosome assembly	1.134	N/A	1.732	3.606	2.53	-2.236	1.897	2.714	0	2.714	2.496	2.121	3	3	3.162	3.464	3	N/A	2.121
G alpha (i) signalling events	0	2	3	3.441	3.13	1.134	2.138	3.464	2.496	0	3.606	3.3	2.138	2.309	3.051	1.886	2.646	-0.378	0.243
ESR-mediated signaling	-1.265	-1	1.633	3.273	2	2.496	2.138	1.807	1.387	0.728	2.982	3.273	2.496	2.138	3	1.886	2.887	-2.333	-1.633
Activation of the pre-replicative complex	N/A	N/A	2.828	3.742	3.162	0.447	3.207	3.606	0.378	2.333	3.606	3.162	3.162	2.449	3.606	2.714	1	N/A	-0.378
Synaptogenesis Signaling Pathway	0.258	N/A	2.121	2.058	2.353	3.464	1.147	3.922	1.213	0.943	2.6	3.157	1.961	2.524	4.426	3.128	0.784	-2.324	-0.258
Serotonin Receptor Signaling	-1.807	1.897	2.846	2.466	3.182	2.132	-0.365	3.053	0	-0.507	3.333	3.43	0.522	2.556	3.889	3.087	0	-2	0.911
Cell Cycle Control of Chromosomal Replication	-0.447	N/A	2.496	3.638	3.051	-0.707	3	3.357	-0.632	1.155	3.207	2.84	2.309	2.333	3.606	2.496	0.378	-2	0
Mitotic Prophase	0	N/A	1.069	1.732	3.051	-0.447	3.162	3.051	1.633	1.897	4.146	1.508	1.897	2.646	2.887	3.357	2.673	-1.633	-0.258
TP53 Regulates Transcription of Cell Cycle Genes	-0.816	N/A	2.668	2.309	3.162	-2.236	2.111	1.508	0.302	1.265	2.714	2.887	2.887	1.897	2.714	2.714	2.309	-1	1.5
Mitotic G1 phase and G1/S transition	-1	N/A	1.706	2.558	3.638	-0.333	1.877	2.982	-0.5	1.091	3.128	1.886	2.828	1.886	3.13	3.273	1.147	-2.236	-1.134
HSP90 chaperone cycle for steroid hormone receptors in the presence of ligand	1	N/A	2.449	1.414	1	1.414	2.333	1.941	0.447	2.646	2.887	1.897	2.828	2.828	2.646	2.828	2.887	N/A	-1.732
DNA Replication Pre-Initiation	N/A	N/A	1.667	2.828	2.828	0.447	2.111	3	0.816	1.342	2.496	3	2.828	2.449	3.464	2.714	1.342	N/A	-1.46
Kinetochore Metaphase Signaling Pathway	-0.832	-1	1.633	2.982	2.985	0	3.128	2.524	N/A	1.147	3.128	2.132	3.578	2.236	1.606	2.502	1.528	-1.414	0.218
Mitotic Roles of Polo-Like Kinase	0	N/A	1.897	2.53	3	-1.342	1.732	3	0	2.646	2.333	1.633	2.53	2.53	1.897	2.309	1.897	-0.816	2.333
Telomere Maintenance	-1	N/A	2.111	2.646	1.89	0.447	2.121	2.53	0.447	1.89	3.162	2.828	2.449	2.646	2.449	2.333	2.449	N/A	-0.707
Deubiquitination	-0.816	0.832	3.307	2.668	2.496	0.333	0.302	0.577	0.632	0.378	2.357	2.887	1.291	2.53	2.714	3.317	3.357	-2.309	-0.816
Activation of NMDA receptors and postsynaptic events	1.342	N/A	2.111	1.155	1.89	1.134	1.89	2.309	0	1.667	3.317	3.464	2.333	2.887	3.162	3	1.414	N/A	0.832
Cohesin Chromatin Regulation Pathway	-0.535	N/A	3	2.887	2.449	-0.832	1.347	1.134	0	1.043	3.024	0.688	1.964	2.236	3.024	2.921	3.157	-2.111	0.949
Molecular Mechanisms of Cancer	-3.157	0.775	2.5	0.243	1.807	1	-0.267	2.188	0.544	-2.219	3.299	1.604	0.577	2.021	4.061	2.673	0.98	-2.874	0.213
Protein Ubiquitination Pathway	N/A	1.387	1.414	2.5	0.5	2.333	1.387	0.832	1.508	1.414	2.065	1.667	1.291	2.309	2.887	3.162	2.138	-2.53	-1.109
S Phase	N/A	-1	3	2.53	3.464	N/A	1.508	1.134	0.378	1	1.508	2.333	3.162	2.333	3	2.887	2.121	N/A	-0.626
RHO GTPases activate IQGAPs	N/A	N/A	1.89	2	2.236	0	1.633	2.53	N/A	2	2.121	2.236	2.449	2.646	2.449	2.449	2.449	N/A	-1.667
SUMOylation of DNA replication proteins	N/A	N/A	2.646	2.236	2.646	N/A	2.449	2.449	N/A	0	2.714	2.236	2.236	2	2.236	2.333	2.121	-1.89	0
Folate Signaling Pathway	-2	1	1.633	1.134	2.646	N/A	0.816	1.89	0	0	3	2.236	2.121	2.646	2.449	2.449	-0.707	-2.449	0.816
GADD45 Signaling	-0.816	N/A	0	-1.508	-3	0	-2.121	-1.89	-1.897	-2.333	-2.121	-2.646	-2.449	-1.134	-2.828	-2.121	-2.449	0	0.378
Insulin Secretion Signaling Pathway	0	N/A	2.353	2.4	2.065	2.646	1.387	2.714	0.333	0	2.4	2.5	-0.277	1.265	2.5	2.324	-0.229	-2.673	-0.845
Role of Macrophages, Fibroblasts and Endothelial Cells in Rheumatoid Arthritis	-2.333	0.447	2.065	1.342	1.606	0.905	0	3.153	1.606	-0.447	2.132	1.147	0.535	2.309	2.5	1.807	1.147	-1.897	-1.342
Coronavirus Pathogenesis Pathway	0.707	1.134	0.853	-1.213	-2.309	1.134	-0.535	-1.387	-1.155	-1.213	-1.5	-1.5	-3.162	-1.069	-2.683	-1.807	-2.524	-1.732	0.801
COPI-mediated anterograde transport	N/A	1	2.121	0.447	1.633	0.816	1.633	2.309	0.447	N/A	3.162	1.134	1.633	1.414	2.121	2.646	3.162	N/A	-2.711
Aryl Hydrocarbon Receptor Signaling	-1.414	-1	1.807	1.606	3	1.134	1.213	1.941	1.387	1.698	2.309	2	1.5	1.5	1.807	1.604	0.577	-0.333	0
L1CAM interactions	N/A	N/A	0.535	1.508	1.134	1.134	2.121	2.84	1.134	0.333	2.309	1.897	1.155	2.53	2.887	3.317	1.732	-1	-0.258
Generic Transcription Pathway	-0.277	-0.333	1.826	2.335	0.728	1.134	0.816	0.218	-0.632	-0.229	2.874	1.528	1.069	-0.905	4.025	2.558	2.132	-2.268	-1.905
ISG15 antiviral mechanism	N/A	N/A	1.265	1.633	2	N/A	1.134	2.646	1	-0.378	3.051	2.236	1.342	1.633	2.828	2.121	2.53	-1.342	0.577
Neutrophil degranulation	-2	1.897	-0.944	0.822	0.354	1.4	0.2	2.335	0.73	0.784	1.443	-0.18	1.961	1.732	1.461	1.48	0.522	-3	-3.9
Tumor Microenvironment Pathway	-0.832	2	2.138	1.279	1.387	1.897	1.387	2.309	1.387	-0.535	1.213	2.5	-0.302	2.673	1.069	1.5	1.508	0.816	-0.209
Chronic Myeloid Leukemia Signaling	-3.357	1.414	2.828	0.522	0.577	-0.632	-0.229	1.606	0.447	-1.877	1.8	1.091	0.209	2.357	2.357	2.236	0.894	-0.775	-1.265
ID1 Signaling Pathway	-2.138	1	2.236	1.4	2.138	0.302	0.728	2.183	0.243	-0.728	1.342	2.236	-0.655	2.324	1.213	2	1	-2.111	-0.354
Dopamine-DARPP32 Feedback in cAMP Signaling	N/A	N/A	0.277	2.121	0.577	2.646	1.342	1.89	1.342	1.508	1.265	1.508	1.89	1	2.333	2.53	1	-1.89	1
Histone Modification Signaling Pathway	-1.897	0	2	1.134	0.5	-0.277	-0.218	1.4	-1.147	-1.213	3.893	0.229	1.706	2.309	2.357	3	1	-1.807	0
Meiotic recombination	N/A	N/A	2.236	3.464	N/A	N/A	2.449	1	N/A	2	2.449	1.342	2.449	2	2	1.633	N/A	1	2
Sensory processing of sound by inner hair cells of the cochlea	0	N/A	0.378	2.236	2.121	1.342	1.134	2.236	N/A	2.236	1.732	2.449	1.414	1.89	2.333	2.449	0	-2	0
MSP-RON Signaling in Cancer Cells Pathway	0	N/A	0.905	1.789	1.387	1.897	1.155	2.309	0.832	0.535	2.324	2.121	0.302	1.89	2.121	1.897	1.265	-2.236	-0.756
Regulation of Insulin-like Growth Factor (IGF) transport and uptake by IGFBPs	2.121	2.646	1.508	2	1.667	-0.707	2.111	2.111	2.111	0.905	1.213	0.632	0.632	2.53	1.265	1.291	0	N/A	-0.209
Assembly and cell surface presentation of NMDA receptors	N/A	N/A	1	2	2.236	0.447	1.414	2.333	N/A	1	2.828	1.89	1.508	2.449	2.646	2.236	0.816	N/A	0.816
Estrogen-mediated S-phase Entry	-1	N/A	2.333	1.265	2.309	N/A	0	1.89	0.707	1.414	2.449	1.667	1.667	1.414	1.667	2.828	2.121	N/A	0.816
Natural Killer Cell Signaling	-2.53	1	3.207	1.155	2.121	1.667	-1.342	1.134	-1	-0.632	1.732	1.069	-0.707	0	-0.378	1	0.277	-2.333	-2.117
RAC Signaling	-1.414	N/A	1.155	0.832	2.449	2	2	2.236	-1	-0.816	0.816	1.633	0.707	2	1.89	N/A	0	-2.449	-1.877
Signaling by ERBB4	N/A	N/A	2.121	1	2.121	1.134	1	3	1.134	0.333	2.333	2.53	0.333	2.121	1.897	2.121	1.265	0	-0.775
G-Protein Coupled Receptor Signaling	-1.279	1.155	1.938	1.414	2	0	0.365	1.768	-0.333	-0.73	2.887	1.543	0.174	1.715	2	1.029	0.507	-3.545	-0.831
Cardiac Hypertrophy Signaling (Enhanced)	-1.291	2.646	2.197	1.667	0.626	1	-0.775	2.236	1.091	-0.577	1.372	1.961	-0.218	0.447	1.706	1.279	-1	-2.683	-0.412
Aggrephagy	N/A	N/A	0.447	1	N/A	0.447	0.378	2.333	N/A	2	2.646	1.342	2.449	2.646	2.449	2.449	2.236	N/A	-2.236
Class I MHC mediated antigen processing and presentation	-0.707	2.121	-0.169	1.706	1.941	1.633	0.577	1.604	1.732	1.134	1.46	0	0.5	1.698	2.324	1.604	-0.392	-2.333	-1.386
Post-translational protein phosphorylation	2.121	2.646	1.508	1.604	1.667	-1.134	1.897	2.111	1.897	0.632	1.213	0.632	0.333	2.53	1.265	1.069	0	N/A	-0.655
Hepatic Fibrosis Signaling Pathway	-3.051	1.342	1.826	1.46	0.853	0.243	-0.5	2.985	0.577	-1.706	1.976	0.447	0.5	2.558	1	1.886	0	-0.905	-1.089
Protein folding	N/A	N/A	1.732	N/A	1.667	0.447	0.707	2.333	0	1.633	2.324	1.134	1.508	2.121	2.121	2.236	1.414	-2	-1.508
Carboxyterminal post-translational modifications of tubulin	N/A	N/A	N/A	1.342	2.236	0	1.342	2.333	N/A	1	3	2	1.89	2.449	2.449	2	2	N/A	0.816
Translocation of SLC2A4 (GLUT4) to the plasma membrane	N/A	N/A	-0.333	2	1.633	0.447	0.816	1.265	N/A	1.342	1.604	2.236	2.828	2.646	2.449	1.342	2.236	N/A	-1.633
Signaling by Rho Family GTPases	-3.317	0.816	0.5	1	1.732	1.265	-0.302	1.069	-1	-0.832	0.5	0.277	1.155	2.111	1.732	1.508	1.5	-3.051	-1.095
SNARE Signaling Pathway	0.816	N/A	1.155	1.155	2.121	2.236	0	2.183	0.632	0.632	2	1.732	1.807	1.732	2.138	2.111	0.728	-1.342	-0.218
Cell Cycle: G2/M DNA Damage Checkpoint Regulation	0	N/A	-0.905	-2	-2.111	1.134	-2.111	-2.714	0.277	-0.632	-1.387	-0.577	-1.604	-1.897	-2.111	-2.309	-2.111	0.707	0
Estrogen Receptor Signaling	-0.775	1.342	1.567	1.3	1.964	1.897	1.069	2.294	-0.243	0.218	0.962	1.043	-0.426	1.213	1.706	2.5	1.147	-2.357	-0.42
S100 Family Signaling Pathway	-2.183	2.496	1.372	1.508	0.149	0	0.949	2.058	1.508	-0.866	3.328	0.973	-0.164	1.333	1.183	0.781	-0.316	-3.128	0.128
Prostate Cancer Signaling	N/A	1	2.309	0.5	2.53	1	0.333	0.707	0.378	-1	1.897	1.667	1.155	2.449	2.53	1.633	0.632	-1.633	-0.6
IL-15 Production	-1	1.342	1.414	1.667	1.414	-0.447	1.667	1.633	N/A	-0.333	1.807	1.667	1.508	1.134	2.449	1.89	1.134	-0.447	0.577
Gap Junction Signaling	-1.633	-0.707	1.095	0.557	1.3	2.5	0.943	1.89	0	0.655	1.715	0.6	0.816	2.132	1.528	2.236	0.688	-1.604	-0.905
Coronavirus Replication Pathway	N/A	N/A	0.816	N/A	1	0	1.342	2.121	N/A	1.342	2.646	2	2.236	2.449	2.449	2.236	2.236	N/A	-0.447
Cardiac Hypertrophy Signaling	-2.111	N/A	1.789	1.414	1.508	1.414	-1	1.508	-0.905	-1.069	0.5	1.941	-0.302	2.111	0.707	1.897	-0.905	-1.732	0.378
Sertoli Cell-Germ Cell Junction Signaling Pathway (Enhanced)	-1.508	N/A	1.569	-1.225	-0.243	0.632	-1.069	-0.832	-1.698	-1.5	-1.46	-0.943	-1.291	-1	-1.698	-1.5	-2.4	-1.604	-0.949
Signaling by NOTCH4	N/A	N/A	1	1.342	0.816	0	1.633	0.447	0.816	2	1.155	1	1	1.342	1.633	2.236	2.449	-2	-2.132
G alpha (z) signalling events	N/A	N/A	1.89	2	1.134	N/A	N/A	2.646	2.236	N/A	1.89	2.121	2.236	1	2.449	2.236	N/A	N/A	1.134
Salvage Pathways of Pyrimidine Ribonucleotides	0	0	0.832	0.632	1.414	0	1.134	2.53	-1.633	0.333	2.496	0.632	1.897	1.667	2.333	1.667	0	-2.828	0.832
RAF/MAP kinase cascade	0	0	2.191	1.964	0.905	1.265	-0.471	2.673	0.302	-1.414	1.633	2.138	-0.218	1.291	1.789	1.147	1.091	-0.632	-1.571
Macrophage Classical Activation Signaling Pathway	-1.342	0	1.414	1	1	0.632	0.816	2.449	1.633	0	1.89	1.134	1.414	1.667	1.134	1.89	1.633	-1	-0.577
Neurexins and neuroligins	N/A	N/A	0	1.134	1.342	2	N/A	2.828	N/A	1.342	1.89	1.134	1.134	2	1.89	1.89	-1.89	N/A	2.111
RHOGDI Signaling	2.333	N/A	-0.905	-1.732	-0.707	-1.342	0.707	-1.265	1	0.632	-1.134	0.333	-0.707	-1.265	-2.53	-2.646	-2.828	N/A	0.471
Cyclins and Cell Cycle Regulation	-0.707	N/A	1.291	1.155	2.84	-1.342	1.387	1.265	0	1.604	1.155	1.732	2.138	1.387	1.897	1.732	0.535	N/A	0.302
Acetylcholine Receptor Signaling Pathway	0	1.342	0.775	1.387	0.832	1.89	-0.333	1.698	1	-0.258	1.732	1.941	0.535	1	3.162	2.714	-0.302	0	1.512
Eicosanoid Signaling	-1	2	1.698	0.471	0.728	1.667	-1	1.342	-0.471	-0.229	1.606	1	-1.069	1	2.138	1	-2.138	-1.667	-0.18
Sertoli Cell-Sertoli Cell Junction Signaling	-3.051	1	0.816	1	0.894	-0.577	0	1.279	-2.683	-1.213	1.177	0.209	-0.655	2.236	0	0.655	-0.447	-3.051	-1.372
GP6 Signaling Pathway	0	N/A	0.832	1.155	1.414	1.155	1	1.941	1.387	1.265	1.941	1.265	0.832	1.89	2.714	2.333	0	N/A	1.147
Activin Inhibin Signaling Pathway	-3	0	-0.243	0.535	-1	-1.265	-1	1.291	-1.941	-1.387	-0.258	-1.155	-1.265	-0.632	-1	-1.604	-1.387	-1.897	1.4
Assembly of collagen fibrils and other multimeric structures	N/A	N/A	0.707	2.121	N/A	0.816	2.449	1.667	1.265	1.342	1.633	1.342	1.134	2.236	2.121	2.646	0.447	N/A	0.333
Macrophage Alternative Activation Signaling Pathway	-1.89	1.342	1.265	-0.277	-0.302	1.897	-1.387	1.508	0.707	-1.291	0.302	0.905	-1	0.333	-0.632	1.155	-2.496	-2.714	-0.853
Role of NFAT in Cardiac Hypertrophy	-1.633	N/A	2	1.342	0	1.667	-0.333	1.732	0.302	-0.5	1.604	1.387	0.535	1.897	1.508	2.309	-1.508	-1.667	0.192
Endocannabinoid Cancer Inhibition Pathway	N/A	N/A	-1.604	-1.667	-1.155	-1.897	-1	-0.775	-0.333	0.905	-1.667	-1.265	-1.667	-0.707	-1.897	-1.414	0.832	-1	-2.268
Oxidative Stress Induced Senescence	-2	N/A	-0.832	-0.632	-0.447	N/A	-1.342	-2.236	-1.633	-2.236	-0.378	-2.449	-0.447	-0.447	0	-1.89	-1.508	-2.449	-1.069
PD-1, PD-L1 cancer immunotherapy pathway	N/A	N/A	-1.387	-1.897	-2.828	-2.121	-1.134	-1.633	-1	-0.333	-1.134	-0.378	0	-1.633	-2.449	-1.633	0.707	N/A	-1.667
Oxytocin in Brain Signaling Pathway	N/A	1	1.941	1.5	0.905	1.134	0	2.53	1.897	0	1.291	1.941	-0.535	0.816	2.121	1.633	-1.155	-0.816	0.707
Orexin Signaling Pathway	0	0.447	1.414	1.807	0.302	3	0.333	1.732	1.732	0	1.941	0.775	1.069	0.905	2.309	1.732	-1.387	-1	0
Hematoma Resolution Signaling Pathway	0.632	-0.816	-0.302	1.155	0.775	0.302	0.535	1.897	-1.213	1.147	1.091	1.941	1.508	0.535	2.111	1.604	0.535	-1.134	-2.556
CDK5 Signaling	0	N/A	1.147	1.732	2.333	2.646	1.342	1.134	0.378	1.414	0.707	2.309	1.414	0.632	1.265	1.265	1.604	0.447	0
Myelination Signaling Pathway	-0.577	0.905	2.335	1.3	0.894	0.905	-0.243	0.853	1.225	0.447	2.335	1.877	0.447	0	2.5	2.065	-0.192	-1.807	-0.849
Extracellular matrix organization	-1.342	N/A	1.134	0.632	1.134	0.707	0.333	2.138	1.265	-0.378	2.309	1.508	1.508	1.667	1.265	2.138	0.816	N/A	1.414
Glutaminergic Receptor Signaling Pathway (Enhanced)	-0.816	1.89	0.853	0.688	0.447	1.387	-1.528	1.528	0	-1.528	1.4	0.392	-0.626	0.5	1.606	0.894	-1.706	-2.982	-0.729
Signaling by NOTCH3	-1.342	N/A	1.633	1.633	0	-1	0.447	0.333	-0.447	2.236	2.53	0.816	N/A	1.342	1.89	2.236	2.121	N/A	-1.387
Ephrin Receptor Signaling	-2.121	N/A	1.604	0.832	0.632	2	0.378	2.333	0.632	0.378	1.134	1.265	1.134	1.342	1.897	0.816	0.832	-1.667	-0.365
Signaling by NOTCH1	-0.447	N/A	0	1.897	0.707	-0.447	0.632	0.632	1.265	-1.508	1.604	-0.333	0.447	1.633	2.333	1.897	2.121	-2.236	-1.213
Calcium Signaling	0	N/A	1.5	1.941	0.378	N/A	1.134	1.667	0	0.632	1.941	2.673	1.508	1.667	1.414	2.53	0.632	-1.414	-0.192
Nucleotide Excision Repair	N/A	N/A	2.673	1.414	2.236	N/A	2.121	1	N/A	N/A	1.633	2	N/A	1.342	2	0.707	0.816	-1.134	-2.138
P2Y Purinergic Receptor Signaling Pathway	N/A	N/A	1.387	1.155	1.134	2.236	N/A	1.89	0	-0.707	1	1.89	0	1.342	2.449	1.633	-2	-1.633	0.655
Gap junction trafficking and regulation	N/A	N/A	-0.447	N/A	N/A	0	1.342	1.667	N/A	1	1.89	1.342	2.236	2.449	2.236	2.236	2	N/A	-2.236
Pyridoxal 5'-phosphate Salvage Pathway	0	N/A	0.632	0	0.816	-0.447	1.633	2.121	-1.633	0.707	2.111	0.707	1.134	0.816	2.449	1.633	-0.816	-2.646	0.707
Multiple Sclerosis Signaling Pathway	0	N/A	0.258	0	1.155	1.732	0.632	2.121	1.897	0.728	1	0.905	-0.333	1.732	1.667	1.941	-1.414	-2.828	0.426
Colorectal Cancer Metastasis Signaling	-1.89	1.342	1.606	0.243	0.5	1	-0.632	0.775	0	-0.535	1.387	1.155	0	2.53	2.111	1.732	-0.905	-1.667	0.688
Transcriptional Regulatory Network in Embryonic Stem Cells	-2.449	N/A	2.111	0.943	0.302	0	-1.134	0.816	1.414	-1.667	1.508	1.265	-1.265	1.134	0.632	1.633	-0.378	-1.342	-0.626
Pathogen Induced Cytokine Storm Signaling Pathway	-1.604	1.134	0.2	-0.471	0.655	-0.426	-0.894	2.041	0.894	-0.209	1.46	0	-0.5	2.324	1.5	1.46	-1.091	-1.667	-2.043
Neuroinflammation Signaling Pathway	-1.155	2	1.091	0.775	0.258	0.535	0.632	2.309	-1	0.728	1.091	1.886	1	1.387	0.832	1.291	0.243	-1.732	-0.522
Role of JAK family kinases in IL-6-type Cytokine Signaling	-1.414	N/A	1.667	0.632	0.577	-0.333	-0.707	2.333	1.134	-0.577	1.667	1.134	0.302	2.333	1	1.897	-0.632	-1	-1
Glioblastoma Multiforme Signaling	N/A	N/A	1.265	1.387	1	1	-0.447	2	1.414	-1.265	1.342	1.134	-0.378	2.236	2.236	N/A	0	-2	-1.213
HIF1α Signaling	-0.905	2.236	0	0.218	1.604	1.732	0.728	2.309	-0.258	0	0	1.807	0.5	2.496	1.698	2.324	1.147	0	0.343
Adrenomedullin signaling pathway	0.447	1.342	1.5	0.277	0.302	1.265	1.134	1.265	-0.333	0	1.941	1.89	0.632	1.265	2.333	0.816	-0.577	-1.89	-1.091
Oxytocin Signaling Pathway	-1.342	1	1.4	0.688	-0.258	1	-1.897	1.291	1.213	-0.5	1.342	0.775	-0.535	0.277	1.604	1.732	-0.626	-2.309	0.447
Parkinson's Signaling Pathway	0.333	N/A	0.943	-0.243	-1.213	-0.535	-1.134	-0.853	0.447	-2.449	-0.557	-1.342	-2.065	-2.041	-0.894	-0.655	-2.138	0	2.335
Leukocyte Extravasation Signaling	-0.378	0	1.155	1	1.604	1.633	0.632	1.265	2.111	0.302	0.5	1.387	1.414	1.633	0.577	2.333	0.832	-1	0.408
PPARα/RXRα Activation	1.89	N/A	0.243	0.5	0.905	1.342	1.633	1.414	1.414	0.905	1.387	0.302	1.897	0.302	1.414	1	-0.333	0.577	2.646
Gαq Signaling	-1.342	N/A	1.732	0	1.667	1.134	0.378	1.342	0	-0.905	1.667	0.333	-0.333	1.414	2.121	1.134	1.667	-2.236	-0.655
Neddylation	N/A	1.89	1.569	1.265	1.667	0.816	1	0.333	0	0.378	1.698	1	0	1.414	1.667	1.291	1	-1.414	-1.605
Regulation of the Epithelial Mesenchymal Transition by Growth Factors Pathway	-2.333	2	1.414	0.447	1	0.378	-0.378	0.577	-1.667	-1.387	0	0.535	-1.387	0.302	0.302	-0.277	-1.291	-2.646	-1.512
IL-3 Signaling	-2.236	N/A	1.508	1.265	1.134	N/A	1	2.236	0	0.447	1.134	1.414	0	N/A	2.236	1.633	-0.816	-2	-0.728
Processing of Capped Intron-Containing Pre-mRNA	0	1.265	-0.378	0.832	0.302	0.707	N/A	2.111	N/A	0.816	1.807	-0.333	1	1.633	0.333	1.265	2	-2.4	-2.562
RHO GTPases activate CIT	1	N/A	1.342	2	N/A	N/A	1.342	1.342	N/A	N/A	1.342	1.342	1.342	2.236	2	2	2	N/A	-0.378
Potassium Channels	N/A	2.646	2.828	2.236	1.265	N/A	N/A	2.646	0.707	-0.816	1.342	2.121	N/A	N/A	1	0.447	N/A	N/A	1.508
Protein Sorting Signaling Pathway	-1.342	0	1.069	-0.378	0	1	0	1.134	-1	0.816	2.121	0.333	0.302	0.816	2.646	1.414	-1.134	-1.732	-2.271
Eukaryotic Translation Initiation	-1	N/A	-2.84	-1	N/A	N/A	N/A	1	N/A	N/A	-2.121	N/A	N/A	1	0	-1	-0.333	-3.357	-5.831
IL-7 Signaling Pathway	N/A	N/A	2.121	1.414	2.236	N/A	0.816	2.236	N/A	0	1.89	2.236	0.447	N/A	2	2	-1.342	N/A	0.707
Sensory processing of sound by outer hair cells of the cochlea	N/A	N/A	1	2	1.414	0.816	1.342	2	N/A	2	1.414	1	0.447	0.447	1.414	2	N/A	-2	0
Role of Osteoblasts in Rheumatoid Arthritis Signaling Pathway	-1.633	1	-0.277	1.147	1.606	0	-0.333	1.508	0.535	1.291	-0.471	1.508	0.302	1.89	0.302	2.53	1.414	-0.378	1.155
p75 NTR receptor-mediated signalling	0	N/A	1.508	1.342	2.449	N/A	0.707	1.897	N/A	-0.447	2.53	1.342	1.414	0.816	1.633	0	1.667	N/A	-1.508
TP53 Regulates Transcription of DNA Repair Genes	N/A	N/A	0.707	3	1.89	N/A	1.342	1	0.447	N/A	1.134	0.816	N/A	1.342	2.646	0.447	1.134	-2.121	-1.155
HER-2 Signaling in Breast Cancer	-0.707	1.342	1.706	0.816	2.138	1.155	0	1.941	1.387	0.535	1.414	1.213	-0.277	-0.302	1.387	0.775	-0.229	-1.265	-0.59
Neurotransmitter release cycle	N/A	N/A	1	N/A	2.236	N/A	-0.378	2.449	N/A	-0.816	1.89	2	1	1.342	1.89	1.342	N/A	N/A	2.828
Role of Osteoclasts in Rheumatoid Arthritis Signaling Pathway	-2.496	1	0.426	-0.557	1.213	0.775	-0.258	0.447	-1.706	-0.894	0.816	-0.626	-0.728	1.698	0	0.894	-0.894	-2.887	-0.745
Glycosaminoglycan metabolism	-0.447	N/A	0.632	1.134	1.89	N/A	0.816	1.134	0.378	1.342	2.53	1.667	2.449	0	1.89	0.707	-0.447	N/A	-1.342
Adrenergic Receptor Signaling Pathway (Enhanced)	1.342	N/A	0.577	1.414	1	1	0	1.732	0	1.213	1.387	1.265	1.897	0.333	2.111	1.508	0.447	-0.447	-1.069
PDGF Signaling	-1	N/A	1.667	1.387	1.667	1.342	0	2.121	-0.378	-0.632	1.134	1.89	-0.333	1.342	1.342	0.816	-1.134	N/A	-0.535
Circadian Clock	-1	N/A	0	1.342	1.134	1.342	1.342	N/A	1.134	0.378	-0.707	1.633	1.342	0.707	1.134	1.633	1.89	-1.134	0.775
DNA damage-induced 14-3-3σ Signaling	0	N/A	0.333	-1.265	-1.414	1	-1.89	-0.707	0	-1.134	-1.897	-0.378	-1.667	-0.707	-1.667	-1.89	-1.414	0	-1.155
Superpathway of Inositol Phosphate Compounds	-0.333	N/A	1.606	1.706	1.387	1.342	0.535	3.441	0.333	-0.832	1.213	1.155	-0.302	0.333	1.886	0.832	0.728	N/A	-0.539
GM-CSF Signaling	N/A	N/A	2.646	1.265	2.236	N/A	N/A	2	0.816	-0.816	2	2.236	-0.816	N/A	2	N/A	0	-1	-0.577
Clathrin-mediated endocytosis	N/A	N/A	-0.535	0	2	1.265	-0.816	1.897	N/A	N/A	1.508	0.816	0.816	1	1.414	1.633	0.707	-1	-2.985
Integrin Signaling	-2.333	N/A	0.5	0	0.816	1.633	-0.378	1	1.069	-0.333	1.265	0.333	-0.905	1	1.89	1.342	0	-2.828	-0.73
SUMOylation of DNA damage response and repair proteins	N/A	N/A	3.051	2	2	1	N/A	-0.447	N/A	N/A	1.89	0.447	N/A	N/A	2.236	1.414	1.414	-1.667	0.775
Regulation of TP53 Expression and Degradation	N/A	N/A	0.816	2.646	1.134	N/A	-0.447	0	N/A	1	2	2	1.342	1.342	2	2.236	N/A	-1	-0.333
Cell junction organization	-2	N/A	0.333	1.265	0	N/A	0.378	1.897	0.816	1.134	1.134	0.816	0.632	1.89	0.816	1.414	0.632	-1.633	-1.414
Glucose metabolism	N/A	0.447	1.89	1	0.447	1.342	1	0.447	N/A	-1.134	2.111	1	0	1	0.816	1.134	2.828	-1	-0.535
Virus Entry via Endocytic Pathways	-1.342	N/A	1.291	1.134	0.447	2.236	1	1.134	2.121	0.447	0.707	0.378	0.707	1	1.633	1	-0.447	N/A	-1.043
Production of Nitric Oxide and Reactive Oxygen Species in Macrophages	-1.134	N/A	0.688	0.832	1.698	1.667	0.302	1	0	-0.258	0.258	1.414	0.905	1	1.069	0.577	-1.291	-3	-0.928
Role of PKR in Interferon Induction and Antiviral Response	-1	0.816	-1.265	-1.134	0.333	-2.236	N/A	0.447	-1.342	-1.342	-0.378	-0.447	0	-0.816	-0.378	-0.378	-1.667	-2.333	-1.706
HMGB1 Signaling	-2.121	N/A	1.508	0.302	-0.333	1.414	-1.134	0	0	-0.905	0	0.447	-0.816	2.449	0.816	0.816	-1.134	-2.236	-1.5
Human Embryonic Stem Cell Pluripotency	-2.828	0.816	1.387	-0.447	-0.471	-0.378	-0.707	0.577	1.508	-1.155	0.229	0.471	-0.577	0.707	1.604	0.905	0.277	-2	-0.853
Role of Tissue Factor in Cancer	-2.309	N/A	1.877	0.408	1.213	-0.277	-0.258	0.905	-1.069	-1.606	0.775	1.5	-1.291	0.302	0	0.535	-1.528	-1.134	-0.898
DNA Methylation and Transcriptional Repression Signaling	0	1.89	0.832	0.302	1.265	0.816	0.333	1.89	0.707	1.414	2.121	0	0.707	0.816	1.89	2.121	-0.333	N/A	0.277
Pancreatic Secretion Signaling Pathway	-1.414	N/A	1.279	1.698	1.387	1.291	-0.277	1.698	0	-0.535	1.886	0.5	-0.229	0.775	1.698	0.277	0	-1.897	-0.87
Selenoamino acid metabolism	-0.447	N/A	-2.714	-1	N/A	N/A	N/A	1.342	N/A	0	-1.89	N/A	N/A	1.342	0.447	N/A	0.333	-2.887	-5.292
Factors Promoting Cardiogenesis in Vertebrates	-1	N/A	0	-0.632	-1.604	-1	-1.633	0.707	0.905	-0.905	0.302	0.333	0.447	2	1.897	1.414	0.378	-2	0.535
Role of JAK1 and JAK3 in γc Cytokine Signaling	-1	N/A	3.162	0.905	2.236	1	N/A	2	N/A	0	1.342	1.633	-0.378	2	1	N/A	-0.333	N/A	-0.632
IL-17 Signaling	-2.646	N/A	1.941	0.535	0.832	0.632	-0.378	1.89	0.632	-1.155	0.535	1	-1	1.414	-0.333	0.905	-1.508	N/A	0.258
ATM Signaling	-0.707	N/A	0.655	-1.414	-1.155	0.447	-1.387	-1.155	-1	-1.897	-1.5	0.577	-0.832	-0.577	-0.775	-1	-1.807	-0.378	0.243
Signaling by VEGF	-2	N/A	0	1.414	0.378	1.342	-0.447	1.342	0.378	-0.378	1.941	0.707	0.707	0.378	1.633	1.342	0	-2.236	-0.853
Th1 Pathway	N/A	1.342	2.646	N/A	1.342	2.121	N/A	2	N/A	0.447	2	1.633	N/A	N/A	N/A	2	1	N/A	-0.816
GNRH Signaling	-1.633	N/A	1.069	-0.577	-0.333	0	-1	1	-2.333	-1.667	0.277	1.265	-0.707	0.378	0.632	0	-1.732	-1.897	-0.816
Glioma Invasiveness Signaling	0	N/A	2.121	1	2.236	1.342	0.447	2.236	0.447	0	N/A	1.342	0	1.633	N/A	2	-0.447	-2	0
MicroRNA Biogenesis Signaling Pathway	-1.633	0.447	1.698	0.688	0.905	1.134	0.378	0.816	0	-0.302	0.832	0.277	-1.414	1.89	1	0.302	1.291	-1.508	-0.686
Senescence Pathway	-1.807	0	0.822	-0.316	-0.392	0.832	-1.46	-1.091	0.218	-2.294	0	1.279	-2.858	-0.229	-0.728	-0.426	-0.6	-1.069	-0.745
Major pathway of rRNA processing in the nucleolus and cytosol	N/A	1	-2.4	-1	0.816	N/A	-0.447	1	N/A	N/A	-0.707	N/A	N/A	1.134	0.707	0	0	-2.887	-5.06
Neuroprotective Role of THOP1 in Alzheimer's Disease	N/A	N/A	1	2.646	N/A	0	1	2.121	N/A	0.707	1.134	N/A	N/A	1.633	2.828	1.633	2	N/A	0.447
Ephrin A Signaling	-1.342	N/A	0	0.775	2.646	0	1.667	1.134	1.342	1.069	0.707	0.447	1.508	0.447	1	0.447	1.508	0.378	0.728
Xenobiotic Metabolism General Signaling Pathway	N/A	N/A	1.508	0	0.333	0	-0.632	1.134	-1	-1.89	-0.277	-0.277	-2.53	-1.414	-0.333	-0.447	-2.111	-2.646	-0.577
Pyrimidine Deoxyribonucleotides De Novo Biosynthesis I	N/A	N/A	1.342	2.236	1	N/A	0.447	N/A	1	0.447	2.449	1.342	2.449	2.236	1.342	0.816	N/A	N/A	0
mTOR Signaling	-1.134	N/A	1.091	-0.277	0.302	2.646	-0.333	0.816	0	-1.508	-0.632	0.277	-1.265	0.707	1.155	-0.333	-2.138	-1.89	-0.6
Interleukin-4 and Interleukin-13 signaling	N/A	2	1.414	1.265	1.342	1.134	0	2.111	0.447	-0.333	1.265	1.633	1.134	1.134	0.707	0.302	0.632	N/A	0.229
ILK Signaling	-0.707	N/A	0.243	0	1.508	0.707	-1.265	0.905	-0.277	-2.324	-0.775	0.707	-1.508	0.905	0.302	-0.277	-2	-2.449	-0.18
PI Metabolism	-1.342	N/A	1	0.577	0.816	1.342	0.816	1.89	0.447	-1.342	1.342	0	-1	-1	0.816	-1	0	-1	-1.291
Platelet homeostasis	1.342	N/A	1.069	0.816	0	0.447	1.342	2	1	1.508	1.633	0	1.342	0.447	1.667	1	1.342	N/A	0
EIF2 Signaling	N/A	N/A	-0.277	0.632	0	N/A	1	2.121	-1	0	-0.333	1.633	-0.707	1.342	0.816	N/A	-1	-3	-3
Nonsense-Mediated Decay (NMD)	N/A	N/A	-1.698	-1	N/A	N/A	N/A	1.342	N/A	N/A	-1	N/A	N/A	1	0.707	-1	0.707	-3.357	-5.048
DHCR24 Signaling Pathway	-0.447	0	1.069	0.471	1.155	1	0.302	1.897	1.414	0.816	1.265	0.302	-0.302	1.414	1.897	0.577	0.302	2	0.209
Sirtuin Signaling Pathway	-1	N/A	0.688	0	1.387	0.632	-0.577	1.387	-1.291	0.577	0.853	-1.155	1	-0.243	1.069	0.535	1.528	1.732	1.18
Pulmonary Healing Signaling Pathway	-1.265	2	1.5	0.243	0.943	-0.302	1.069	1.387	0.728	-0.243	1.604	0.775	0	0.905	1.5	1.291	-0.471	0	-0.6
NAFLD Signaling Pathway	-1.667	2.449	0.209	0.258	-1	-0.632	-1.667	0	0.707	0.277	0.535	-1.265	0	1	0.577	0.302	0.447	-1.897	-1.915
Apelin Adipocyte Signaling Pathway	N/A	N/A	-1	-1.342	-1	-2.333	-0.447	-1.134	-0.447	-0.378	-0.447	-1.342	-2.236	-0.447	0	-1	-1	-1.342	-0.905
Response to elevated platelet cytosolic Ca2+	-0.816	N/A	1.941	0.302	0.302	1	0.378	1.508	1.633	0.577	1.528	1.89	0.632	1.508	-0.535	0.943	1.134	0	0
Synaptic Long Term Potentiation	N/A	N/A	0.333	0.632	0.333	2	0	1	0	0.333	0.707	1.941	0.632	0.707	2.121	1.89	-1.633	-1.633	0.73
Signaling by the B Cell Receptor (BCR)	N/A	N/A	1.508	1.134	1.633	2	0	1.633	-0.333	0	1.265	1.633	0	0.816	1.633	0.447	0	N/A	-2.556
CNTF Signaling	N/A	N/A	2.121	1.265	1.633	N/A	N/A	2	N/A	0.447	N/A	2.236	-0.816	2	2	N/A	-0.447	N/A	-1.508
Mitochondrial Dysfunction	0.816	0.447	0.87	-0.5	0.277	1.941	0.775	0	1.886	-0.277	-0.928	1	0	1.508	-1.667	-0.577	-0.471	0	2.462
p38 MAPK Signaling	-1.342	N/A	1.134	0.816	-1.342	N/A	-1.633	0.378	0	-1.414	0.832	0	-0.333	1.633	0.707	1.342	N/A	-2.449	1
eNOS Signaling	0	N/A	0.302	1.508	1.155	0.577	1.414	1.732	0.707	0.632	1.265	1.265	0.333	0.333	1.667	1.89	0	-1.342	-0.229
Breast Cancer Regulation by Stathmin1	-1.147	0.905	0.617	0.156	0.632	0.853	-0.48	0.343	2.535	-2	1.021	0.333	-1.768	0	1.333	0	0.667	-1.291	0.267
Necroptosis Signaling Pathway	1	N/A	1.091	0	1.633	-1.342	1.414	0.378	0.333	-0.816	0	1.134	0.333	1.134	0.447	1	0.447	-1.897	-1.89
Role of BRCA1 in DNA Damage Response	0	N/A	0.333	2	0.707	N/A	1.069	-0.333	-0.577	-1.134	0.333	0.632	1.667	1.667	1.387	1.414	0.333	-1	1.667
Thrombopoietin Signaling	N/A	N/A	1.667	1	1.633	1	N/A	2.236	0.816	-0.378	0.816	1.89	0	N/A	2	1.342	-1.134	N/A	-0.277
Melanocyte Development and Pigmentation Signaling	N/A	N/A	1.155	0	-0.378	2.236	1	1.134	-0.447	0	0.816	1.89	-1.134	0.816	1	1.342	0	-1.89	-0.943
Sumoylation Pathway	-0.447	N/A	0.333	-1.342	-1.342	-2	-0.447	-0.816	-0.447	-0.378	-1.89	-0.816	N/A	-1.342	-2.236	-0.707	-1.265	0.333	0
Interferon gamma signaling	N/A	N/A	-0.378	1.342	0	1.633	0	2.53	1.342	0	0.447	-0.302	1	1	2.53	1.667	-0.447	N/A	-1.508
3-phosphoinositide Biosynthesis	-0.707	N/A	1.414	1.342	1.155	1.342	0.535	3.3	0.333	-0.632	0.535	1.155	0	0.707	1.698	0.302	0.5	N/A	-0.392
HEY1 Signaling Pathway	-1.134	1	-0.5	-2.183	0	1	0.333	-0.302	1.265	-1.941	-0.447	-0.535	-1.414	-0.333	0	0.277	1	-2.121	0.218
Glutamate binding, activation of AMPA receptors and synaptic plasticity	N/A	N/A	N/A	1.633	0.447	N/A	0	1.342	1	N/A	1.342	1.633	1.134	0.447	2.236	1.633	N/A	-1	2.121
NGF Signaling	0.447	N/A	0.905	0.577	-0.333	1.134	N/A	1.342	-0.447	-0.447	0.632	0.707	-2.236	0.447	0.447	0	-0.632	-2.828	-2.294
Response of EIF2AK4 (GCN2) to amino acid deficiency	N/A	N/A	-2.887	N/A	N/A	N/A	N/A	0.447	N/A	0	-2.121	N/A	1	1	0	0	0.378	-2.887	-5.112
Interleukin-2 family signaling	N/A	N/A	3	2.236	2.449	N/A	N/A	2.449	N/A	0	2.236	2	N/A	N/A	N/A	1	0	N/A	0.447
Prolactin Signaling	N/A	N/A	1.265	1.265	1.89	1	0	2.236	0.816	-0.378	0.378	1.89	0	N/A	2.236	1.342	-0.333	N/A	-0.775
FXR/RXR Activation	N/A	-1	-1	1	-0.905	-0.632	0.905	-0.707	-2.646	-0.302	-0.333	-0.333	0.333	-0.816	0.905	-1.342	-1.414	-0.707	0.447
Xenobiotic Metabolism CAR Signaling Pathway	0	2.449	-0.535	1.387	-0.258	0	0.832	-0.302	1.265	1.387	-0.577	-0.5	-1.291	0.577	0.277	-0.302	1	-0.816	-1.961
TCF dependent signaling in response to WNT	N/A	N/A	0	0.905	-0.535	0	-0.302	1	0.577	-1.508	2.357	0.728	1	0.707	1.667	1.265	0.905	-0.816	-1.441
IL-13 Signaling Pathway	-2.236	N/A	1.897	-0.277	0.302	-0.816	-0.632	1.667	0	-1.941	-0.302	1	-1.155	0.302	-0.277	0	-0.832	-1.342	0.707
Wound Healing Signaling Pathway	-2.309	N/A	0.5	-0.853	0.277	-1	-1.069	0.471	-1.279	-0.471	0.447	0	-1.342	0.775	-0.775	0.728	0	-2.121	-1.257
CLEAR Signaling Pathway	1.897	1	-0.557	0.2	0.258	0.302	1.155	0.816	1.508	0.229	0.626	0.218	1.069	1	1.5	1.387	1.177	-0.5	0.267
IL-6 Signaling	-2.236	1	1.732	0.577	0.816	0.707	N/A	0.447	-0.378	-0.816	0.707	0	-0.816	0.447	0.816	-0.447	-0.577	-2.236	-0.894
IGF-1 Signaling	N/A	N/A	0.832	0.905	2	1.342	N/A	1	-1.342	-0.378	0.816	2	-0.816	1	N/A	N/A	-1.265	-1	-0.943
RHOA Signaling	-2	N/A	-1.414	0.632	2.236	N/A	1.633	1	0	-0.447	0	N/A	1	N/A	0.816	0.447	1.265	-2.449	-0.229
AMPK Signaling	0	N/A	0.655	-0.378	0.577	N/A	N/A	-0.905	0	-1.633	0	0.707	-2.449	-2.236	-0.816	-2.236	-2.138	-0.816	0
cAMP-mediated signaling	1.414	N/A	1	0.688	1.155	1.134	0.535	1.291	0.535	0.277	0.577	0	0.943	1.5	0.277	0	1.069	-2.53	0.577
PIP3 activates AKT signaling	-0.378	N/A	1.807	0.688	-0.905	0.378	-0.577	1.265	0.707	-2.138	1.155	0	-1.155	0	1.265	-0.302	0.775	-2	0
Corticotropin Releasing Hormone Signaling	N/A	N/A	1.155	-0.707	0	N/A	N/A	1.414	0.447	1.414	0.302	1.667	0.707	1.633	2.646	1.134	0.378	-1.89	0
Hepatic Cholestasis	-2.121	-1	-0.471	-1.732	0.5	0.302	-0.905	1.265	-0.302	-1.807	0.243	-0.243	0	0.277	-0.535	-0.577	-0.905	-2.111	-0.192
Ion channel transport	-0.816	N/A	1.091	0.333	1.155	0.447	-0.577	0.333	1	1.155	1.604	0	1.633	0.816	0.707	1.667	0	N/A	-2.132
Degradation of the extracellular matrix	N/A	N/A	2.121	1.633	N/A	1	N/A	2.236	2.646	N/A	0.378	N/A	1	N/A	1.414	1.342	1.342	N/A	0.333
Growth Hormone Signaling	N/A	N/A	0.707	0.816	1.134	2	N/A	2	N/A	0.816	1.414	1.342	-0.447	N/A	2	1.342	-0.378	N/A	-1
ABRA Signaling Pathway	-1.342	N/A	1.134	0.816	1.134	0.816	-1.134	1	-0.707	0.333	1.5	0.378	1	1.134	0.333	0.577	0	-1.134	-0.894
Apoptotic execution phase	N/A	N/A	1.89	1	1.633	N/A	1	2.646	N/A	1	1.633	0.816	1	N/A	N/A	N/A	2	N/A	-0.707
Amyloid fiber formation	N/A	N/A	0	1	N/A	0.447	0.447	1.342	1.342	N/A	1.667	2	1.134	2.236	2.333	1.342	N/A	N/A	0
Acute Phase Response Signaling	-2.121	0	1.291	1.5	1.508	0	-0.447	1.414	-0.707	0	0.577	1	0	0.333	0.333	0	-0.277	-1.89	-1.877
Sphingolipid metabolism	N/A	N/A	0.378	1	0	1	0.378	2	N/A	0	1.265	0.816	N/A	1.134	1.89	N/A	1.667	-2.236	-1.508
IL-8 Signaling	-1.633	N/A	0.258	-0.832	0.333	1.265	-1.134	1.897	-0.277	-1	0.832	-0.302	-0.302	1.414	0.632	-0.378	-0.577	-2	-0.192
Gα12/13 Signaling	-1.342	N/A	0.302	0	-0.378	-0.447	0	-0.378	-1.134	-1.342	-0.632	0	-1.89	-1.134	0	-1.633	-0.832	-2	-1.8
Senescence-Associated Secretory Phenotype (SASP)	-1	N/A	-0.632	-0.816	2.333	N/A	-0.378	0.447	0	0	1.134	0.816	0.378	1.414	2.236	1.414	-0.333	N/A	-1.897
Neutrophil Extracellular Trap Signaling Pathway	0	1.342	0.192	1.147	1.069	0.277	-0.577	0.655	0.894	-2.183	0.2	1	0	-0.302	0	-0.277	-1.291	-1.604	-2.213
Eukaryotic Translation Elongation	N/A	N/A	-2.714	-1	N/A	N/A	N/A	1	N/A	N/A	-1.134	N/A	N/A	0.447	0.447	0	0.378	-2.714	-5.385
fMLP Signaling in Neutrophils	N/A	N/A	2.121	0	0.816	1.633	N/A	N/A	1.342	-1.134	1	1.89	-0.378	1	1	N/A	0.378	-1.633	-0.853
Eukaryotic Translation Termination	N/A	N/A	-2.714	N/A	N/A	N/A	N/A	1	N/A	N/A	-1.633	N/A	N/A	1	0.447	N/A	0.378	-2.714	-5.292
Synaptic Long Term Depression	N/A	N/A	0.632	1.155	0.632	N/A	-1.342	0.816	0.707	-0.632	1.155	1.155	-0.258	-1	2.309	0.632	-1.732	0	1
Xenobiotic Metabolism PXR Signaling Pathway	-1	1.134	-0.258	-0.577	-0.775	-0.832	0.5	-1.604	0	0.728	-0.277	-0.943	-2.138	-0.5	-0.258	-1.291	-0.707	0	-1.616
STAT3 Pathway	-2	N/A	1	0.302	0.816	N/A	-1	1	0	-1.633	0.905	1.667	0	1	0	1	0	-2.236	-0.577
DNA Double Strand Break Response	N/A	N/A	1.414	2.333	N/A	N/A	1	0	N/A	N/A	2	2	N/A	1.342	2.449	N/A	2.236	N/A	0.333
Signaling by NTRK1 (TRKA)	-1.342	N/A	1.604	0.707	-1	N/A	N/A	N/A	-0.447	-0.378	2.449	0.378	-1.342	1	N/A	1	-1.265	-1.89	-0.258
SRP-dependent cotranslational protein targeting to membrane	N/A	N/A	-1.604	N/A	N/A	N/A	N/A	1	N/A	1	-0.333	N/A	N/A	1	1.134	0	0.707	-3.051	-5.209
UFMylation Signaling Pathway	N/A	N/A	0.816	0	0.707	N/A	-1.414	0.447	0	-0.447	1	1.342	1	0.378	1.414	2.646	1.134	1.342	-0.905
Inhibition of ARE-Mediated mRNA Degradation Pathway	N/A	N/A	-0.229	-1.155	-0.447	N/A	N/A	0	-2.236	-1.134	0.632	0.378	-0.707	-2.236	-1.342	-1	-2.138	-1.342	0
Cell Cycle: G1/S Checkpoint Regulation	N/A	N/A	-1.155	-0.832	-1	N/A	-0.302	-1.667	-0.707	-0.632	-1.265	-1	-0.905	-0.333	-1.414	-1.667	-0.378	1	0.707
HGF Signaling	-1.633	N/A	0	0.577	0.816	1	0.447	1.633	-1.134	0	0	0.632	-0.447	1	0.816	0	-1.633	-2.449	-0.728
Adipogenesis pathway	-0.447	-1	-0.577	0.905	-1.134	-0.447	0	-1.414	-0.447	1.89	0.632	-0.707	-1.414	-0.447	-1.134	0	-0.816	-1	-0.471
Sperm Motility	N/A	N/A	0.447	1.633	1.134	0.816	N/A	0.447	0.447	1	2.309	1.342	0.707	0.816	1.633	1	0	N/A	1.134
Endocannabinoid Developing Neuron Pathway	N/A	N/A	1.155	0	-1.134	-0.707	-1	-0.707	0	0	-0.447	-0.378	-2.236	0	-0.816	-2	-1.897	-1.633	-0.728
Ribonucleotide Reductase Signaling Pathway	-1.508	N/A	-0.2	-0.378	0.6	1.732	-0.894	0.258	0.728	-1.698	0.218	0	-0.832	0	1.213	-1.213	-1.279	-1.732	0.333
Netrin Signaling	-0.816	N/A	0.688	0.258	0.832	1.89	-0.832	0.707	-0.302	-0.577	0.258	-0.333	-1.069	-0.816	1.134	-0.302	-2.496	-1.265	-0.209
Ferroptosis Signaling Pathway	N/A	N/A	0.832	-1.807	-0.816	N/A	-0.816	0.816	0.816	0.302	0.447	0	-1.414	-1.633	-1.342	N/A	-2.121	0	-1.616
Cargo recognition for clathrin-mediated endocytosis	0	N/A	0.775	0.378	1	1	-0.447	2.121	N/A	N/A	1.897	0.816	1.342	1	1.414	1.667	0.378	N/A	-0.535
Thyroid Cancer Signaling	-2	N/A	1.414	0.905	0.707	1	N/A	0.816	0	-1.342	0.816	1.89	-0.378	N/A	1	0	-1.414	N/A	-1.069
Actin Cytoskeleton Signaling	-0.333	N/A	1.155	0.832	0.447	N/A	-0.816	0.816	0	-0.816	-1.134	0.447	-1.414	0.447	1.414	0.447	0.632	-2.333	-1.219
DNA Damage/Telomere Stress Induced Senescence	N/A	N/A	1.134	2	1.633	N/A	1	0	N/A	N/A	2	2	2.236	N/A	N/A	2.236	N/A	N/A	-0.378
NGF-stimulated transcription	-1	N/A	-1.342	-0.816	1.633	-0.447	-1.633	0.378	-1	N/A	-1.667	-0.378	0	-0.447	-0.378	-1.414	-1.633	N/A	-0.333
Epithelial Adherens Junction Signaling	-1.155	N/A	-0.243	0.688	1.941	N/A	0.632	0.333	-0.302	0	0.775	0.277	1.414	-1.134	1.155	0.707	1	-2.53	0.174
Reelin Signaling in Neurons	-2	N/A	0.632	0.258	0.302	0	-0.707	1.134	-0.378	-2.121	1.134	0.632	-1.342	N/A	0	0	-1.414	-1.89	-0.471
Interleukin-1 family signaling	-1	1	0.632	-1	0.447	N/A	0	1.633	-0.816	-1.342	0.632	0.378	0.378	0	1	-0.816	-0.378	-1	-1.961
IL-17A Signaling in Fibroblasts	-1.342	N/A	1.265	-0.707	0.378	1.633	N/A	0.816	0.707	-0.905	0	1	1	0.632	0.333	0.302	-0.832	-1.342	-1.213
ISGylation Signaling Pathway	-0.816	N/A	-0.632	1.89	1	0	-0.378	0	0.447	1.414	1.134	0.905	N/A	-1	0.302	0.378	0.378	-1	-2.673
ERK/MAPK Signaling	-1.134	N/A	0.229	0.258	0.577	1	-1	0	-0.535	-0.832	0.535	0.277	-0.577	-0.632	1.387	0.707	-1.604	-2.333	0.73
Hedgehog 'off' state	N/A	0	2.646	0.447	1	1	1.342	0.378	0	N/A	0	N/A	2.236	1	1.342	1.633	N/A	N/A	-1.279
FLT3 Signaling in Hematopoietic Progenitor Cells	N/A	N/A	1.897	1.508	1	N/A	N/A	N/A	1	N/A	1.342	2	-2	N/A	N/A	N/A	-0.333	-2.236	-0.943
RAF-independent MAPK1/3 activation	-0.447	N/A	2.449	0.378	N/A	N/A	0	2	N/A	0.447	1.342	2	-0.378	1.342	1.633	1.342	0.447	N/A	N/A
Endothelin-1 Signaling	-0.447	N/A	1.387	0	0	-1	-1.134	0.302	0.302	-0.258	0	0.577	-1.732	0	1.732	-1	-1.732	-1.134	-1.46
Antioxidant Action of Vitamin C	N/A	-2	-1.342	0	-1.342	N/A	N/A	N/A	N/A	0.816	-0.447	0	1.633	N/A	-1.342	N/A	1.897	2.236	1.134
HOTAIR Regulatory Pathway	N/A	2	-0.832	1.155	-1.069	1.414	0	0.632	1.155	-1.134	1.387	-0.577	0	0.816	0.816	0.378	0	N/A	-0.655
Pulmonary Fibrosis Idiopathic Signaling Pathway	-1.606	2	0.378	-0.164	-0.577	0.243	0.258	0	0	-1.147	0.365	0.218	-1.46	0.209	-0.2	-0.408	-0.784	-2.714	-1.26
Cardiac β-adrenergic Signaling	0	N/A	1	-0.302	0.816	2.236	-0.378	0.632	-1	-0.333	-0.707	0	0.905	-0.632	-0.632	0.302	-2.714	-0.447	0.943
Transcriptional Regulation by MECP2	N/A	N/A	-2.121	-1	1	0	0.447	-1.414	0.447	-1	-1.667	-1.414	N/A	-1.633	-1	0	0.447	N/A	-0.378
CDX Gastrointestinal Cancer Signaling Pathway	0	N/A	-1.508	-1	0.775	-0.378	-0.632	-0.535	-1.807	0	-0.535	-1.387	0.577	-0.333	-0.577	-1.732	-0.905	-1	-0.277
MSP-RON Signaling in Macrophages Pathway	0	1	0.632	-0.277	0.707	0.632	1.633	1.414	0.378	0.632	0.632	1	-1.134	1.342	0.447	-0.333	-1.265	0	0.447
Transcriptional regulation by RUNX1	N/A	N/A	-0.258	0	-0.277	0.447	N/A	0.447	-0.816	-0.447	1.069	0.707	1.342	2	2.121	0.816	-0.302	-1.633	-1.219
IL-33 Signaling Pathway	-0.816	N/A	1.091	1.155	1.265	0.378	0	0.632	-1	-0.302	1.732	0.333	0.707	-1.265	1	0	-0.577	-1	0.626
Signaling by MET	N/A	N/A	-0.832	0.905	1.342	0	0.707	1.134	0.707	1.134	2.111	0	1	1.342	1.134	0	0	N/A	-1.5
White Adipose Tissue Browning Pathway	N/A	N/A	0.302	0.707	0.378	N/A	1	0.333	N/A	0.816	1.89	0.816	2.111	0	2.236	0.905	0.378	-1.265	-0.688
PPAR Signaling	1	N/A	-0.707	0.632	0	N/A	N/A	0	1.342	1.342	0	0.816	2	0	N/A	1	1.414	1.89	1.528
Neuregulin Signaling	N/A	N/A	0.905	0.577	1.667	1.342	N/A	1.342	1	-1.265	0.378	0.707	-0.905	1	1.414	0	-0.632	N/A	-0.5
Degradation of beta-catenin by the destruction complex	N/A	N/A	0.333	2	0.816	N/A	0	N/A	0	0	1	-0.378	2	N/A	2	1.342	2.236	N/A	-1.528
C-type lectin receptors (CLRs)	N/A	N/A	2.714	1	0.447	2	N/A	N/A	N/A	0	0.707	1.633	0	N/A	N/A	N/A	0.378	-2	-2.746
CXCR4 Signaling	-2.828	N/A	0.577	-0.302	0	0.707	-0.816	-0.632	-1.265	-0.905	-1	0	-1.155	0.378	0.632	-0.707	-1	-0.447	-0.218
Pancreatic Adenocarcinoma Signaling	N/A	N/A	1.414	-1.155	1	0.378	-0.378	1	N/A	-1	1	0	-1.667	0.378	0.378	-0.707	-1.414	-1.342	-0.333
NF-κB Activation by Viruses	N/A	N/A	1.342	1	1.342	2	N/A	N/A	1	0	1	1.342	-0.447	0	2	N/A	-1.342	N/A	-0.728
G Beta Gamma Signaling	N/A	N/A	1.387	0.577	0.378	0.447	0	1.667	1	0.707	1.667	1	0	-0.707	1.667	0.707	-1	-0.378	0.218
Huntington's Disease Signaling	N/A	N/A	0.277	0.302	1	1.342	N/A	-0.447	0.816	-1.633	0	1.633	-1.414	0	2.449	0.447	0.333	-1	0.408
Docosahexaenoic Acid (DHA) Signaling	0.447	N/A	0.688	0.218	1.069	1.941	0	1.213	0.632	0	1.606	1.291	0	0.333	2.138	0.905	0	-0.302	0.649
LPS-stimulated MAPK Signaling	-2	N/A	0.632	0	0	1.342	N/A	N/A	-0.447	-1	-0.378	0.816	-1	N/A	1	0	-1.89	-2.236	-0.688
IL-23 Signaling Pathway	N/A	N/A	1.89	0.816	2	N/A	N/A	N/A	N/A	-0.447	1	2	N/A	N/A	2	1	1.134	N/A	1.134
Cell Cycle Regulation by BTG Family Proteins	N/A	N/A	N/A	1	2	N/A	1	1	N/A	N/A	2	1.342	1	N/A	2	1	1	N/A	N/A
3-phosphoinositide Degradation	-0.378	N/A	1	0.943	1.508	N/A	0.277	3.153	0	-0.333	1	0.905	0.333	0.707	1.5	0.302	0.775	N/A	-0.192
PTEN Signaling	N/A	N/A	-0.905	-0.302	-1.134	-1.342	N/A	-0.447	0	1	-1.667	-2.236	1.633	0	N/A	N/A	0	1.342	1.279
Type II Diabetes Mellitus Signaling	N/A	N/A	1.134	0.707	1.667	2.121	N/A	1.342	N/A	0	0.447	0.447	0.447	1	1.633	N/A	-0.707	-1.633	0
Regulation of lipid metabolism by PPARalpha	N/A	N/A	0.905	0.447	0.378	N/A	-0.333	1.667	1	N/A	0	1.134	-1.342	-1.342	0	0.816	2.53	-1.134	-0.229
Transcriptional regulation by RUNX2	N/A	N/A	0.816	0.707	0.816	N/A	2.236	1.342	1	0	1	1	N/A	N/A	1.342	1.633	1.342	N/A	0
Extra-nuclear estrogen signaling	N/A	N/A	1.89	0.302	0.447	1.134	0	2.236	0.447	-0.816	2	1.342	-0.816	N/A	0.816	N/A	0.378	N/A	-0.535
Insulin Receptor Signaling	-2.236	N/A	-0.218	0.229	0.832	0	-0.707	0.378	0	-0.632	0.302	0.333	-1.134	0.707	1.134	0	-0.302	-1.89	-1.964
IL-10 Signaling	0	N/A	-0.302	1.667	1.508	-1	-1	0.378	0.707	0.535	0.905	1.387	1.134	0.707	0	0	0.333	0.378	1.043
Autophagy	0	N/A	-1.4	-0.447	-0.277	-1.508	1	-0.302	-1.265	0.832	0.229	-0.775	-0.277	1.069	-0.832	0.632	0.218	-0.535	-1.372
Sleep REM Signaling Pathway	0.447	N/A	0.378	-0.816	0.378	1	1	-1.342	-1.89	1	0	1	-0.447	-1	N/A	N/A	0	-1.342	-0.905
JAK/STAT Signaling	N/A	0	1.265	1.508	2.449	N/A	N/A	N/A	0	0	0.447	2	-0.816	N/A	N/A	1	-0.333	-2	-1.069
DDX58/IFIH1-mediated induction of interferon-alpha/beta	N/A	N/A	-0.816	1.342	1.342	1	0	N/A	N/A	N/A	N/A	N/A	N/A	1	1.633	N/A	1	-2.236	-2.5
Role of MAPK Signaling in Promoting the Pathogenesis of Influenza	-1.134	N/A	-0.632	-0.302	1	-0.447	-0.447	0	-1	0	-0.277	0	-1.134	0.447	-0.707	-0.447	-0.905	-1.89	-2.065
Role of MAPK Signaling in Inhibiting the Pathogenesis of Influenza	-1	N/A	-0.447	-0.447	1	-1	N/A	0	-1.134	-1.342	0	0	-1	N/A	-0.447	-1	-1.414	-1.89	-0.707
Interleukin-3, Interleukin-5 and GM-CSF signaling	N/A	N/A	1.604	1.134	1.667	N/A	-0.378	1.89	0	-0.447	1.667	0.816	0	1	1	0.816	-0.378	N/A	0
Chemokine Signaling	-2	N/A	1.134	0.378	N/A	N/A	0	N/A	-0.707	0.378	1.342	1.342	0	1	N/A	1	0.333	-1.342	-1.807
WNK Renal Signaling Pathway	N/A	N/A	0.816	1.342	1.134	1.342	1	N/A	2	1.134	1.342	1.342	0.447	N/A	N/A	N/A	N/A	N/A	0.832
Transcriptional regulation by the AP-2 (TFAP2) family of transcription factors	N/A	N/A	1	0.816	0.447	N/A	-0.447	1	0	-1	1.342	0.816	0	0.447	1	1.342	1.89	N/A	-1.134
Cholecystokinin/Gastrin-mediated Signaling	-2	N/A	0.302	-0.378	0	0.447	N/A	1	-0.378	-1	0.302	0.378	0	2.236	1.342	0.447	0	-2.236	0.218
Ceramide Signaling	N/A	N/A	-0.302	0.632	0.447	0	1	1	-0.447	1.342	0.378	0.447	0.447	2	1.342	0.447	1.414	N/A	-1
GDNF Family Ligand-Receptor Interactions	-2	N/A	1	0	N/A	0.447	1	1	0.378	-0.378	0.816	1.342	0	N/A	0	-0.447	-1.414	-1	-1.387
D-myo-inositol (1,4,5,6)-Tetrakisphosphate Biosynthesis	-0.378	N/A	1	1.147	1.265	N/A	0.277	3	0	0	0.535	0.905	0.333	0.707	1.698	0.302	1	N/A	0
D-myo-inositol (3,4,5,6)-tetrakisphosphate Biosynthesis	-0.378	N/A	1	1.147	1.265	N/A	0.277	3	0	0	0.535	0.905	0.333	0.707	1.698	0.302	1	N/A	0
PI3K/AKT Signaling	N/A	N/A	0.258	1.069	0.632	1	1	0.378	N/A	0.378	0.333	1.89	0.333	0	1.134	0	-0.577	-2.333	-1.225
Telomerase Signaling	N/A	N/A	1.508	0.302	0.816	N/A	-1	0.447	0	-2.449	0	1.633	-1.342	-0.447	0	-0.447	-1.667	N/A	-0.471
Gαi Signaling	N/A	N/A	0.302	0	0.378	-2	0	-0.816	1.414	-0.447	-0.816	-0.333	-1.414	0	-0.447	-1.667	0.816	-1.134	-0.5
NRF2-mediated Oxidative Stress Response	N/A	N/A	1.508	0.333	0	-1	-2	N/A	N/A	-1.342	0	0	-1	0	1.633	-1	-1.414	N/A	-1.147
RNA Polymerase II Transcription	N/A	N/A	0	0.333	0	2.236	N/A	2	N/A	0	1.134	0	N/A	N/A	N/A	0.447	N/A	-2.496	-3.667
NER (Nucleotide Excision Repair, Enhanced Pathway)	N/A	N/A	0.632	1	2.236	N/A	1.134	1	N/A	-1	1.633	N/A	N/A	0	N/A	0.333	0.447	-1	-1.897
Signaling by EGFR	N/A	N/A	0.632	0	1	0.447	-0.447	N/A	N/A	-0.447	2.121	1.342	-1.342	N/A	0	-1	0.816	N/A	-2.714
Mouse Embryonic Stem Cell Pluripotency	-2	N/A	1.667	0.277	-0.333	N/A	0	0	0	-0.816	0.707	0.333	-0.378	1.342	1.89	0.447	-0.707	N/A	-1.387
IL-1 Signaling	-2	N/A	0.333	-0.816	0	N/A	N/A	-1	-2.236	N/A	0	-0.447	N/A	-0.447	0	-1	-1.633	-1.342	-1
Cellular Effects of Sildenafil (Viagra)	1.698	-0.277	-1.043	-0.164	0	1.606	0.333	-0.18	-0.845	0.686	-1.938	-0.174	-0.539	0	0.73	0	0.667	1.342	0
Renin-Angiotensin Signaling	-1.633	N/A	0.832	0	0.378	1	N/A	0.447	-1.134	0.333	0	0.816	-0.447	N/A	1.342	-0.447	-1	-1.89	-0.5
RANK Signaling in Osteoclasts	N/A	N/A	0.816	0.707	1.633	1	N/A	1	-0.447	-0.447	1.265	0.816	N/A	0	N/A	0	0	-2.449	-1.604
Ephrin B Signaling	N/A	N/A	0.447	-1.134	0	N/A	N/A	1.89	1.342	1	1	1.342	1	N/A	1.89	N/A	1.134	N/A	0
COPII-mediated vesicle transport	N/A	N/A	1.89	N/A	N/A	1	N/A	N/A	N/A	N/A	2.236	N/A	-0.447	1	N/A	N/A	1.633	-2.449	-1.508
VEGF Signaling	N/A	N/A	1.633	0.707	N/A	1.342	N/A	N/A	0.816	-0.816	1.134	1	-2.236	N/A	1	1	0.378	N/A	0
RAR Activation	-0.728	N/A	0.59	-0.169	-0.557	1.706	-1.177	0.2	-0.6	-0.667	0.365	0.343	0	-0.378	0.392	0.365	-1.461	-2.065	-0.272
ERB2-ERBB3 Signaling	N/A	N/A	1.134	0.333	1	N/A	N/A	1.342	N/A	-2	-1	1	-1.342	N/A	N/A	N/A	-1.134	N/A	-1.732
BMP signaling pathway	N/A	N/A	0.302	-1.508	0	N/A	N/A	-1	-2	-1	0	-0.447	N/A	N/A	0	-1	-2.236	-1.414	-1.069
Interferon alpha/beta signaling	-1	N/A	0.816	1	2	N/A	0	0.816	0.447	-1	0.378	0.333	N/A	N/A	1.897	0	-0.378	N/A	-1.897
EPH-Ephrin signaling	-0.816	N/A	0.378	0	N/A	1	0	2.121	N/A	0	0.447	0.816	1.342	N/A	2.449	1	N/A	-1.342	-0.218
Signaling by ERBB2	N/A	N/A	-0.447	-1.134	N/A	N/A	N/A	N/A	N/A	-2.236	-1	0	-1	N/A	1.342	-1	0.378	-2	-1.387
D-myo-inositol-5-phosphate Metabolism	0	N/A	1	1.147	1.265	N/A	0.277	3	0	0	0.775	0.905	0	0.707	1.5	0.302	0.775	N/A	-0.209
Integrin cell surface interactions	1	N/A	1.342	0	N/A	N/A	N/A	1.667	1.134	1	1.667	N/A	0.816	0.816	1	1.134	N/A	N/A	0.277
IL-17A Signaling in Airway Cells	N/A	N/A	2.121	0.378	1.342	0	N/A	1	N/A	-0.816	1	1	0	0	0.447	1	-0.632	-1.342	-0.707
ERK5 Signaling	N/A	N/A	1	1	0	N/A	N/A	N/A	1	N/A	0.707	1.633	0.447	1.342	2	1	0.816	N/A	-0.775
Fanconi Anemia Pathway	N/A	N/A	0.447	2.449	N/A	N/A	0.378	N/A	1	N/A	1	N/A	N/A	2.236	2.449	N/A	N/A	-1	0.707
Regulation of RUNX2 expression and activity	N/A	N/A	0.447	0.447	N/A	N/A	0.447	N/A	N/A	N/A	0.707	N/A	1.342	1	1.342	2	2	N/A	-1.886
Polyamine Regulation in Colon Cancer	0	N/A	0.447	1.414	1.342	N/A	0	0.378	-1.134	0	0.447	N/A	-0.447	2	1.342	0.333	-0.816	N/A	-1.508
Unfolded protein response	N/A	N/A	N/A	1	-1.342	N/A	N/A	-1	N/A	N/A	N/A	-0.447	0.447	0	1	2	0	-2	-2.309
PAK Signaling	-2.236	N/A	1.134	-0.378	N/A	N/A	N/A	0	-1.633	N/A	N/A	0	-1.342	N/A	N/A	N/A	-1.414	-1.342	-1.941
Sphingosine-1-phosphate Signaling	N/A	N/A	0	0.378	0.447	0.816	-0.447	-0.816	N/A	-1	1	-1	-1.633	-0.447	0.447	-1	-0.447	0	1.508
Relaxin Signaling	N/A	N/A	1.667	0.378	N/A	1.89	N/A	1.342	N/A	-1	1.342	N/A	0.447	0	1.342	N/A	-1	-0.378	0.577
DNA Damage Bypass	N/A	N/A	1.342	2	N/A	N/A	1.667	N/A	N/A	N/A	N/A	N/A	N/A	N/A	2	1	2	N/A	-1.342
Transcriptional regulation of granulopoiesis	N/A	N/A	N/A	0.378	0.447	N/A	1.633	0	0	0	1.633	1.414	0.447	1	1.342	0.816	N/A	N/A	-2.236
Fc Epsilon RI Signaling	N/A	N/A	1	-0.632	-0.816	0	-1	-0.816	0.378	-0.333	-0.378	0.816	-1.633	N/A	1.342	N/A	-1.633	N/A	0.535
Opioid Signaling Pathway	0	2.236	0.426	0.229	0.535	0.302	-1.265	0.832	0.277	0.535	0.728	0.728	0.258	0.832	0.5	0.243	-0.535	-0.832	0
Oncogene Induced Senescence	N/A	N/A	-2.236	-0.707	N/A	N/A	N/A	N/A	N/A	-2	N/A	-2	-1.342	N/A	N/A	N/A	-2	N/A	-1
PEDF Signaling	N/A	N/A	1.89	0.333	0	0	N/A	-1	-0.447	N/A	N/A	N/A	-1.342	-1	N/A	N/A	-1.508	-2.236	-1.5
Hereditary Breast Cancer Signaling	-0.577	N/A	-0.218	0.186	-0.277	0.333	-1.342	0.277	-0.728	-1.732	-0.229	0	-1.069	0.243	0.229	0.5	0.243	1.667	1.3
WNT/SHH Axonal Guidance Signaling Pathway	N/A	N/A	-0.302	0.378	0.632	0.333	-0.816	-0.333	1.508	-1	0.333	-0.816	-0.378	-0.447	0	-0.816	-1	-0.378	-1.667
Serotonin Degradation	N/A	N/A	N/A	N/A	-1	N/A	-0.378	-1.342	N/A	0	N/A	-1.633	-2.236	-1.89	-1	-1.342	N/A	N/A	-0.302
Role of NANOG in Mammalian Embryonic Stem Cell Pluripotency	N/A	N/A	1.89	0.302	1	N/A	N/A	0.447	N/A	-0.447	1	1.342	-0.816	1	1.342	0	-0.378	N/A	-1.155
Interconversion of nucleotide di- and triphosphates	N/A	N/A	1.134	2	1	N/A	N/A	1	N/A	N/A	0.816	1.342	2	1	N/A	N/A	N/A	N/A	-0.816
Elastic fibre formation	-2	N/A	0	-0.447	-1.342	N/A	-0.816	-1	1.134	-1.342	-0.378	-0.816	N/A	0	-0.447	-0.378	N/A	N/A	-1
iNOS Signaling	N/A	N/A	1.342	N/A	1	N/A	N/A	N/A	N/A	N/A	1	N/A	N/A	1.342	2	N/A	0	-2	-2.333
PTEN Regulation	0	N/A	0.905	1.667	1.134	N/A	0	0	-0.447	1.342	0	0.378	0.816	0	0.816	0.816	0	-1	-1.616
Resolution of Abasic Sites (AP sites)	N/A	N/A	2	2	N/A	1.342	2.236	N/A	N/A	N/A	1.342	N/A	N/A	2	N/A	N/A	N/A	N/A	0
Regulation of Cellular Mechanics by Calpain Protease	N/A	N/A	-0.333	-0.707	-1	N/A	N/A	-0.447	1	-1	N/A	0.447	-1.89	0	N/A	-0.447	-1.342	-1	-1.265
Transport of inorganic cations/anions and amino acids/oligopeptides	N/A	2	-0.333	0.535	-0.816	N/A	0	0.277	1	-0.707	0.905	0.378	-0.302	1.414	1.134	0	0.816	N/A	0.258
EGF Signaling	N/A	N/A	0.707	1	1	N/A	N/A	N/A	-1	-1.342	N/A	2	-1	N/A	N/A	N/A	-0.816	N/A	-1.897
Microautophagy Signaling Pathway	N/A	0.378	-1.414	N/A	N/A	-1	N/A	-1	-2	0	-0.378	N/A	0	N/A	-1.342	0.447	0	N/A	-2.746
Role of Chondrocytes in Rheumatoid Arthritis Signaling Pathway	-1.414	N/A	0.535	-0.632	0.333	0	0.816	0.707	0	0	0.277	0.333	0.632	0.632	-0.333	0	-0.577	-1.508	-1.964
Thrombin Signaling	-1	N/A	0.577	0.302	0.378	0.378	-1.342	0	-0.816	-1.155	0	-0.333	-1.414	0	0.378	0	0	-1.89	-0.626
Agrin Interactions at Neuromuscular Junction	-2	N/A	0	-0.707	N/A	N/A	N/A	N/A	-0.816	-2	-2.236	N/A	N/A	N/A	N/A	N/A	-1.633	N/A	-1.155
14-3-3-mediated Signaling	-1.342	N/A	-0.832	0.302	0	0.447	0	0	-0.816	-0.816	-1.265	-0.378	0	N/A	0	-0.447	-1.89	-2	0
CCR3 Signaling in Eosinophils	N/A	N/A	1.89	0	N/A	N/A	N/A	N/A	0	-1.342	0	1.342	-1.633	N/A	2	N/A	-2	N/A	0.302
Signaling by ROBO receptors	N/A	N/A	0.333	0	-0.447	0	-1.414	-0.447	-1.633	-0.816	0	N/A	-0.447	-0.447	1.342	-0.378	1.134	N/A	-1.633
Regulation of eIF4 and p70S6K Signaling	N/A	N/A	1	0.333	1	N/A	N/A	N/A	N/A	-2	N/A	1	-2	N/A	N/A	N/A	-2.121	N/A	-1
WNT/β-catenin Signaling	0.447	N/A	0.258	1.265	0	1.89	0	1	1.387	0	0.5	1.069	0.378	0.333	0.775	0	-0.632	N/A	-0.5
Sleep NREM Signaling Pathway	N/A	N/A	0	0.577	-0.447	-1.342	0.378	0.707	1.667	0.378	0.905	0.378	-0.333	-0.816	0	-0.816	0	1.155	0.5
Collagen biosynthesis and modifying enzymes	0	N/A	0.447	-0.378	N/A	-0.447	N/A	0.707	-0.378	N/A	1	0.707	0.378	1.89	1.342	1.342	-0.447	N/A	-0.905
Glioma Signaling	N/A	N/A	1.633	1	1.342	2.236	N/A	N/A	0	0	1	1.633	-0.447	N/A	1	N/A	0	N/A	0
trans-Golgi Network Vesicle Budding	N/A	N/A	-0.302	1	0	N/A	0	0	N/A	N/A	-1	N/A	1	N/A	0	1	1.633	-2	-2.324
Signaling by FGFR2	N/A	N/A	0	0.632	0	N/A	N/A	N/A	N/A	N/A	2	0	-1	1	N/A	-1.342	0	-2.449	-1.807
Cachexia Signaling Pathway	-1	0.707	0.557	-1.043	-0.784	0.775	-0.632	0.229	0	-0.688	0.2	0.218	0	0.426	0	0.471	0	-0.832	-1.633
TCR signaling	N/A	1	0.707	N/A	N/A	1.633	-0.816	N/A	N/A	0.816	0.447	N/A	0	1	N/A	2	0	N/A	-1.732
Xenobiotic Metabolism AHR Signaling Pathway	N/A	1	0.378	0	0.378	-1	-0.632	0.378	0	-0.378	-1.89	0	-2.121	-0.378	0	0	0	0	-1.604
Small Cell Lung Cancer Signaling	N/A	N/A	1.633	1.414	2.236	N/A	N/A	1	N/A	0	1	1	0	0.447	N/A	N/A	0.816	N/A	-0.577
Amyotrophic Lateral Sclerosis Signaling	N/A	N/A	0.816	0.816	1	1	N/A	1	N/A	N/A	1.342	2	-0.447	1.342	N/A	N/A	N/A	N/A	0.243
Protein Kinase A Signaling	0.258	N/A	0.667	0.392	-1.886	0.577	0.471	0.243	1.265	-0.218	-0.816	-0.229	1.512	0	-0.426	0.209	0	-0.243	0.59
Iron uptake and transport	N/A	N/A	-0.378	1	N/A	N/A	-0.447	N/A	0.447	0.816	1.134	0	N/A	2.121	0.816	1.633	0.816	N/A	-0.258
Pyroptosis Signaling Pathway	1	N/A	-0.816	-0.816	0	N/A	0	1	0	-0.447	N/A	-0.447	N/A	N/A	0	N/A	-1.342	-1	-2.887
Endocannabinoid Neuronal Synapse Pathway	N/A	N/A	0	0.333	-1.342	-2.236	N/A	-0.378	0.447	-0.333	0.378	0.333	-1	-0.378	0.378	0	-1	-0.378	0.832
KEAP1-NFE2L2 pathway	N/A	N/A	0.378	1	N/A	N/A	N/A	N/A	N/A	N/A	-0.378	0	1	1	2	1	1.342	N/A	-1.633
Mitochondrial translation	N/A	N/A	-1.667	-0.816	N/A	N/A	N/A	N/A	N/A	N/A	1	N/A	N/A	N/A	N/A	N/A	N/A	-2	-4.146
PFKFB4 Signaling Pathway	N/A	N/A	0	-1.633	-1.342	N/A	-1	N/A	N/A	-1.342	-1	N/A	-1.342	0	N/A	N/A	0.447	-1.342	0
Cancer Drug Resistance by Drug Efflux	N/A	N/A	2.449	0.577	N/A	N/A	N/A	N/A	N/A	N/A	1	1.134	-2	N/A	1	N/A	-1	N/A	-0.277
Metabolism of non-coding RNA	N/A	N/A	1.89	N/A	N/A	N/A	N/A	N/A	N/A	N/A	1	N/A	N/A	N/A	1	1.89	2.236	-1.342	0
Regulation of Actin-based Motility by Rho	-2.236	N/A	N/A	N/A	N/A	N/A	N/A	1	-0.447	-1	N/A	N/A	N/A	N/A	1.342	N/A	N/A	-2	-1.265
Cellular response to heat stress	N/A	N/A	1.633	0.632	0.447	2.236	-0.447	N/A	N/A	0	N/A	-0.378	1	N/A	N/A	0	0.632	-1.633	-0.243
RET signaling	N/A	N/A	2.646	0.447	N/A	0	N/A	2	N/A	-1	2.236	N/A	N/A	N/A	N/A	N/A	-0.447	N/A	0.447
Signaling by PTK6	N/A	N/A	0	-0.378	0	N/A	0	1.342	N/A	-1.342	0	1.633	-1	1.342	0	0.447	0.707	N/A	-1
Electron transport, ATP synthesis, and heat production by uncoupling proteins	N/A	N/A	-1.508	N/A	N/A	N/A	N/A	N/A	N/A	N/A	0	0.447	N/A	N/A	N/A	N/A	0	-2.449	-4.747
Transcriptional activity of SMAD2/SMAD3:SMAD4 heterotrimer	N/A	2	0.447	-0.447	N/A	N/A	-1	N/A	N/A	-1.342	N/A	1	0	1.633	N/A	N/A	-0.447	N/A	-0.832
Signaling by SCF-KIT	N/A	N/A	1.633	0.378	0.816	N/A	0	1	0	-0.447	0.816	1.342	-0.447	N/A	N/A	0.816	0.378	N/A	1
Pyrimidine Ribonucleotides De Novo Biosynthesis	N/A	N/A	1	1	1	N/A	N/A	2.236	N/A	N/A	2	N/A	N/A	N/A	1	N/A	N/A	N/A	-0.816
Pyrimidine Ribonucleotides Interconversion	N/A	N/A	1	1	1	N/A	N/A	2.236	N/A	N/A	2	N/A	N/A	N/A	1	N/A	N/A	N/A	-0.816
RAB geranylgeranylation	N/A	N/A	0	-1.633	1.342	N/A	N/A	N/A	N/A	N/A	1	N/A	0	0	1.134	-0.447	0.447	-1.89	-1.155
Neurotrophin/TRK Signaling	N/A	N/A	1.414	-0.333	N/A	N/A	N/A	N/A	0	N/A	N/A	2	-1	N/A	N/A	N/A	-0.816	-2	-1.291
Transcriptional regulation by RUNX3	N/A	N/A	0.707	0.816	0	N/A	N/A	0	0	N/A	-0.333	1	N/A	N/A	1.342	1.342	1	N/A	-2.236
O-linked glycosylation	-0.816	N/A	0	-0.378	0	0.816	0	-0.707	-0.378	-0.378	0.277	0	0	-1.342	-0.816	-0.577	0.333	N/A	-1.941
GPER1 signaling	N/A	N/A	2.646	N/A	1	N/A	N/A	1.633	N/A	N/A	1	N/A	N/A	0	1	1	N/A	N/A	-0.333
FGF Signaling	N/A	N/A	1.633	0.632	-1.342	N/A	N/A	N/A	N/A	N/A	N/A	N/A	-2	N/A	N/A	N/A	-0.447	-1.89	0.535
HIPPO signaling	N/A	N/A	0.378	0	1.633	N/A	N/A	N/A	N/A	N/A	-1.134	0.816	-1	N/A	0	-1	-2.449	N/A	0
RNA polymerase II transcribes snRNA genes	N/A	1	0.816	N/A	N/A	N/A	N/A	N/A	N/A	N/A	2	N/A	N/A	N/A	N/A	N/A	N/A	-2.333	-2.183
Apelin Pancreas Signaling Pathway	N/A	N/A	-0.707	1	0	2	1	1.342	N/A	0.447	N/A	1	N/A	N/A	N/A	N/A	0.447	0	0.378
Smooth Muscle Contraction	-1	N/A	0	N/A	N/A	N/A	N/A	1.633	0	1	0.447	-0.447	1.134	0.816	N/A	1.134	N/A	N/A	-0.707
Other interleukin signaling	N/A	N/A	N/A	2	N/A	N/A	N/A	N/A	N/A	N/A	1.633	2.236	N/A	N/A	N/A	2	N/A	N/A	-0.447
MAPK targets/ Nuclear events mediated by MAP kinases	-1	N/A	0.632	0	-1	N/A	N/A	N/A	-0.447	0	1	0	N/A	N/A	0	0	-1.414	-2	0.707
Non-Small Cell Lung Cancer Signaling	N/A	N/A	1.633	0	0.447	N/A	N/A	N/A	N/A	-1.342	N/A	1.342	-2	N/A	N/A	N/A	-0.816	N/A	-0.577
Chondroitin Sulfate Biosynthesis	N/A	N/A	N/A	0	1.134	1.342	N/A	0.447	N/A	N/A	1.89	-0.816	0	0	1.633	0	N/A	N/A	-0.816
Dermatan Sulfate Biosynthesis	N/A	N/A	N/A	0	1.134	1.342	N/A	0.447	N/A	N/A	1.89	-0.816	0	0	1.633	0	N/A	N/A	-0.816
Death Receptor Signaling	N/A	N/A	0.333	0.378	1.633	-0.447	N/A	N/A	N/A	N/A	-0.447	N/A	N/A	-0.447	N/A	N/A	1.134	-1.89	-1.342
Endometrial Cancer Signaling	N/A	N/A	1.342	0	0.447	N/A	N/A	1	N/A	N/A	1	1	-1.342	N/A	N/A	N/A	-1.633	N/A	-0.277
Activation of gene expression by SREBF (SREBP)	N/A	N/A	0.447	0	-0.447	N/A	N/A	2.236	N/A	N/A	0	N/A	N/A	N/A	N/A	N/A	1.633	-1.342	-1.897
SPINK1 General Cancer Pathway	N/A	N/A	2.449	0.632	N/A	N/A	N/A	0.447	N/A	0	N/A	2	-0.816	N/A	N/A	N/A	-1	N/A	-0.632
Cellular response to hypoxia	N/A	N/A	1.134	N/A	N/A	1.342	0	N/A	N/A	N/A	-0.447	N/A	N/A	N/A	1	1	1.342	N/A	-1.706
UVB-Induced MAPK Signaling	N/A	N/A	0	-0.378	0.378	1.342	N/A	1	0.447	-0.447	-0.447	0.447	-1	N/A	0.447	0	-1.633	N/A	0
Oxidative Phosphorylation	N/A	N/A	-1.265	N/A	N/A	N/A	N/A	N/A	-1	N/A	0	N/A	N/A	N/A	N/A	N/A	0	-1.89	-3.78
TP53 Regulates Metabolic Genes	N/A	N/A	-1.265	1.89	N/A	N/A	N/A	N/A	N/A	N/A	0.707	-0.707	N/A	N/A	0	N/A	0.447	-1.342	-1.414
UVA-Induced MAPK Signaling	N/A	N/A	2.236	0.707	N/A	N/A	N/A	N/A	N/A	-0.447	N/A	N/A	-2.236	N/A	N/A	N/A	-1	N/A	-1
4-1BB Signaling in T Lymphocytes	N/A	N/A	-1	-1	N/A	N/A	N/A	N/A	N/A	N/A	-1	N/A	N/A	N/A	N/A	N/A	-1	-2.236	-1.342
Heparan Sulfate Biosynthesis	N/A	N/A	N/A	0	1.134	1.633	0	0	N/A	N/A	1.89	-0.816	0	0	1.342	0	N/A	N/A	-0.707
Retinoid metabolism and transport	N/A	N/A	1	1	N/A	N/A	1	N/A	0.447	-1	2	N/A	N/A	N/A	N/A	0	N/A	N/A	0.816
Intrinsic Pathway for Apoptosis	N/A	N/A	-0.816	-0.333	0	N/A	N/A	0	N/A	N/A	1.89	N/A	0	N/A	N/A	N/A	-1.342	-2.236	-0.632
Nucleotide catabolism	N/A	1	N/A	1.342	N/A	N/A	N/A	0.816	N/A	N/A	2	N/A	N/A	N/A	1	1	N/A	N/A	N/A
SUMOylation of chromatin organization proteins	N/A	N/A	1.633	N/A	N/A	N/A	N/A	N/A	N/A	N/A	1.633	N/A	N/A	N/A	N/A	1.342	0.816	-1.633	0
CSDE1 Signaling Pathway	N/A	N/A	-1.414	2	N/A	N/A	N/A	N/A	N/A	N/A	0.816	N/A	-0.447	N/A	N/A	N/A	-1.342	N/A	-0.905
Granzyme A Signaling	N/A	N/A	N/A	N/A	N/A	N/A	N/A	N/A	N/A	N/A	0	N/A	-1.342	N/A	N/A	N/A	N/A	2.236	3.3
Oncostatin M Signaling	N/A	N/A	2.236	1	0.447	N/A	N/A	1	N/A	N/A	N/A	N/A	-0.447	N/A	N/A	N/A	-1	N/A	-0.707
Semaphorin interactions	-1.633	N/A	0.447	N/A	0	N/A	0.447	0	N/A	N/A	0.378	-0.378	0.447	N/A	2.449	0	0.378	N/A	0.277
Estrogen-Dependent Breast Cancer Signaling	N/A	N/A	1.134	0.333	0.447	N/A	N/A	N/A	-1	N/A	N/A	N/A	-2	N/A	N/A	N/A	-1.342	N/A	-0.5
RAB GEFs exchange GTP for GDP on RABs	N/A	N/A	0.333	0	N/A	N/A	N/A	1	N/A	N/A	0.816	N/A	-0.378	N/A	0.447	0	0.447	-2.333	-1
SUMOylation of RNA binding proteins	N/A	N/A	1.134	N/A	N/A	N/A	N/A	N/A	N/A	N/A	1.633	N/A	N/A	N/A	N/A	1.342	0.378	-1.89	-0.333
Formation of Fibrin Clot (Clotting Cascade)	N/A	N/A	2	N/A	1.342	N/A	N/A	1.342	N/A	N/A	N/A	N/A	N/A	N/A	N/A	0	1	N/A	1
MIF Regulation of Innate Immunity	N/A	N/A	N/A	N/A	N/A	N/A	N/A	N/A	-1	N/A	-1	N/A	N/A	N/A	N/A	N/A	-2	-2.236	-0.447
SUMOylation of ubiquitinylation proteins	N/A	N/A	N/A	N/A	N/A	N/A	N/A	N/A	N/A	N/A	1.633	N/A	N/A	N/A	N/A	1	2	-1	1
Signaling by Retinoic Acid	N/A	N/A	N/A	N/A	2	N/A	-0.378	N/A	N/A	2	N/A	N/A	N/A	N/A	N/A	-0.447	N/A	N/A	-1.667
Mismatch Repair in Eukaryotes	N/A	N/A	N/A	2	N/A	N/A	N/A	1	N/A	N/A	2	N/A	N/A	1	N/A	N/A	0.447	N/A	N/A
Class B/2 (Secretin family receptors)	N/A	N/A	1.342	N/A	0.447	N/A	N/A	N/A	1.89	N/A	1.633	N/A	N/A	N/A	N/A	N/A	N/A	N/A	1.134
Activation of IRF by Cytosolic Pattern Recognition Receptors	N/A	N/A	-2.449	N/A	N/A	N/A	N/A	N/A	N/A	N/A	N/A	N/A	N/A	N/A	N/A	N/A	0	-1.633	-2.309
α-Adrenergic Signaling	N/A	N/A	N/A	0.378	0.447	N/A	N/A	N/A	1	0.816	1.342	1.633	0.447	N/A	N/A	N/A	0	N/A	-0.258
Intrinsic Prothrombin Activation Pathway	N/A	N/A	N/A	N/A	N/A	1.342	N/A	1.342	N/A	1.633	2	N/A	N/A	N/A	N/A	N/A	N/A	N/A	0
Metabolism of polyamines	N/A	N/A	N/A	N/A	N/A	N/A	0	N/A	N/A	-0.447	-1.633	-1	N/A	-1	N/A	0.447	N/A	N/A	-1.789
Ovarian Cancer Signaling	N/A	N/A	1.897	0.632	N/A	1	N/A	N/A	0	0	1.342	N/A	N/A	0	N/A	N/A	-1.134	N/A	-0.277
IL-2 Signaling	N/A	N/A	2.828	1	N/A	N/A	N/A	N/A	N/A	N/A	N/A	N/A	-1	N/A	N/A	N/A	-0.816	N/A	-0.632
TNF signaling	N/A	N/A	1.667	0.447	N/A	N/A	N/A	N/A	N/A	N/A	1.342	N/A	1	0.447	N/A	N/A	0.447	N/A	-0.905
HDR through MMEJ (alt-NHEJ)	N/A	N/A	N/A	2.236	N/A	N/A	N/A	N/A	N/A	N/A	N/A	2	N/A	N/A	N/A	N/A	N/A	N/A	2
Prolactin receptor signaling	N/A	N/A	N/A	2	2	N/A	N/A	N/A	N/A	N/A	2.236	N/A	N/A	N/A	N/A	N/A	N/A	N/A	N/A
Induction of Apoptosis by HIV1	N/A	N/A	-0.447	0.447	0	N/A	N/A	N/A	N/A	N/A	-1	N/A	N/A	N/A	N/A	N/A	-0.816	-1.89	-1.604
RHO GTPases Activate WASPs and WAVEs	N/A	N/A	-2	N/A	N/A	N/A	N/A	N/A	N/A	N/A	0	N/A	N/A	N/A	N/A	N/A	N/A	-2.236	-1.89
Phase I - Functionalization of compounds	N/A	N/A	-0.447	0.378	0.447	N/A	0	N/A	1.342	-0.816	0	N/A	1	N/A	0	0	0	N/A	-1.667
Signaling by CSF3 (G-CSF)	N/A	N/A	1.633	N/A	1	N/A	N/A	N/A	N/A	N/A	N/A	2	N/A	N/A	N/A	N/A	0.447	N/A	-1
Renal Cell Carcinoma Signaling	-2	N/A	0.816	0	N/A	N/A	N/A	N/A	-1.342	N/A	N/A	N/A	N/A	N/A	N/A	N/A	-1	N/A	-0.905
Actin Nucleation by ARP-WASP Complex	N/A	N/A	0.447	0	N/A	N/A	N/A	N/A	N/A	N/A	N/A	N/A	N/A	1	N/A	N/A	1	-2	-1.604
Interleukin-20 family signaling	N/A	N/A	N/A	N/A	2	N/A	N/A	N/A	N/A	N/A	N/A	2	N/A	2	N/A	N/A	N/A	N/A	N/A
UVC-Induced MAPK Signaling	N/A	N/A	0	-0.816	N/A	N/A	N/A	N/A	-1.342	N/A	-0.447	0	N/A	N/A	1	N/A	-2	N/A	-0.333
Amino acids regulate mTORC1	N/A	N/A	0.378	1.342	N/A	N/A	N/A	N/A	N/A	1	0	-1	N/A	N/A	N/A	N/A	0.447	N/A	-1.732
Nicotine Degradation III	N/A	N/A	N/A	0	-1	N/A	-0.378	N/A	N/A	N/A	-2	N/A	-1	-1	N/A	N/A	N/A	N/A	0.447
MAPK6/MAPK4 signaling	N/A	N/A	-0.447	2	N/A	N/A	N/A	2	N/A	N/A	1	0	N/A	N/A	N/A	N/A	N/A	N/A	-0.378
Nicotine Degradation II	N/A	N/A	N/A	0	-1	N/A	-0.378	N/A	N/A	N/A	-2	N/A	-1.342	-1	N/A	N/A	N/A	N/A	0
Transcriptional regulation of white adipocyte differentiation	N/A	N/A	-0.905	N/A	-0.816	N/A	N/A	0	N/A	N/A	0.447	N/A	N/A	N/A	N/A	0	0	-2.449	-1.091
SUMOylation of SUMOylation proteins	N/A	N/A	N/A	N/A	N/A	N/A	N/A	N/A	N/A	N/A	1.633	N/A	N/A	N/A	N/A	1	1.342	-1	0.447
IL-9 Signaling	N/A	N/A	1.342	N/A	2	N/A	N/A	N/A	N/A	N/A	N/A	N/A	N/A	N/A	N/A	N/A	-1	N/A	-1
Regulation of beta-cell development	N/A	N/A	N/A	N/A	0	N/A	N/A	0	N/A	N/A	1.633	N/A	N/A	N/A	1.633	N/A	2	N/A	0
ABC-family proteins mediated transport	N/A	1.134	1	N/A	-0.447	N/A	-0.447	N/A	N/A	N/A	0	N/A	N/A	N/A	N/A	N/A	0	N/A	-2.236
Mitotic Telophase/Cytokinesis	N/A	N/A	2.236	N/A	N/A	N/A	N/A	1	N/A	N/A	N/A	N/A	N/A	N/A	N/A	2	N/A	N/A	N/A
RNA Polymerase I Transcription	N/A	N/A	-0.447	N/A	0	N/A	N/A	N/A	N/A	N/A	N/A	N/A	N/A	N/A	N/A	0	-2	-2.449	-0.333
Signaling by NOTCH2	N/A	N/A	N/A	N/A	N/A	N/A	N/A	0	N/A	N/A	1.633	N/A	N/A	N/A	1	N/A	1	N/A	-1.265
Signaling by Erythropoietin	N/A	N/A	1.633	0.816	N/A	N/A	N/A	N/A	N/A	0	N/A	1	N/A	N/A	N/A	N/A	-1	N/A	-0.447
TAK1-dependent IKK and NF-kappa-B activation	N/A	N/A	0.447	N/A	N/A	N/A	N/A	N/A	N/A	N/A	N/A	N/A	N/A	1	1.89	N/A	N/A	N/A	-1.508
MYC Mediated Apoptosis Signaling	N/A	N/A	0	-0.447	-0.447	N/A	N/A	0	N/A	N/A	1.342	N/A	N/A	0	N/A	N/A	-1.633	-0.378	-0.535
TP53 Regulates Transcription of Cell Death Genes	N/A	N/A	0.447	-0.447	N/A	N/A	N/A	0.816	N/A	N/A	1.89	N/A	N/A	N/A	N/A	N/A	0	0	-1.155
E3 ubiquitin ligases ubiquitinate target proteins	N/A	N/A	N/A	N/A	N/A	N/A	N/A	N/A	N/A	N/A	N/A	N/A	N/A	N/A	N/A	N/A	2	-1	-1.732
Heparan Sulfate Biosynthesis (Late Stages)	N/A	N/A	N/A	0	0.816	1.633	0	0	N/A	N/A	1	-0.447	0	0	N/A	0	N/A	N/A	-0.816
Angiopoietin Signaling	N/A	N/A	0.447	1.633	N/A	N/A	N/A	N/A	N/A	N/A	N/A	N/A	N/A	N/A	1	N/A	-1	N/A	0.577
Macropinocytosis Signaling	N/A	N/A	1.633	1.342	N/A	N/A	N/A	N/A	N/A	N/A	N/A	1.342	N/A	N/A	N/A	N/A	N/A	N/A	0.302
Mitochondrial protein import	N/A	1	-0.816	N/A	N/A	N/A	N/A	N/A	N/A	N/A	0	N/A	N/A	N/A	N/A	N/A	N/A	N/A	-2.673
RHO GTPases activate PKNs	N/A	N/A	0	1	N/A	N/A	N/A	0.447	N/A	N/A	1	N/A	2	N/A	N/A	N/A	N/A	N/A	0
tRNA Splicing	N/A	N/A	1.633	0	N/A	N/A	N/A	1	N/A	N/A	N/A	-0.447	0.447	N/A	N/A	0.447	-0.447	N/A	0
Superpathway of Cholesterol Biosynthesis	N/A	N/A	N/A	0.447	N/A	N/A	N/A	2	N/A	N/A	N/A	N/A	N/A	N/A	N/A	N/A	1	N/A	-0.816
Cholesterol biosynthesis	N/A	N/A	N/A	0.447	N/A	N/A	N/A	2	N/A	N/A	N/A	N/A	N/A	N/A	N/A	N/A	1	N/A	-0.816
Effects of PIP2 hydrolysis	N/A	N/A	1	N/A	0	N/A	N/A	N/A	N/A	N/A	1	N/A	N/A	N/A	2.236	N/A	N/A	N/A	N/A
mRNA Capping	N/A	N/A	N/A	N/A	N/A	N/A	N/A	N/A	N/A	N/A	N/A	N/A	N/A	N/A	N/A	N/A	N/A	-2.236	-2
Signaling by FGFR1	N/A	N/A	-0.447	-0.378	N/A	N/A	N/A	N/A	N/A	N/A	N/A	N/A	N/A	N/A	N/A	-2	-0.447	N/A	-0.905
SUMOylation of transcription cofactors	N/A	N/A	1.667	N/A	N/A	N/A	N/A	N/A	N/A	N/A	N/A	1	N/A	N/A	N/A	N/A	N/A	N/A	-1.508
TWEAK Signaling	N/A	N/A	N/A	1	0	N/A	N/A	N/A	N/A	N/A	N/A	N/A	N/A	N/A	N/A	N/A	N/A	-1	-2.138
TBC/RABGAPs	N/A	N/A	0	-1	0	N/A	N/A	N/A	N/A	N/A	N/A	N/A	N/A	N/A	N/A	N/A	-1	N/A	-2.111
BAG2 Signaling Pathway	N/A	N/A	0.378	0	-2	N/A	N/A	N/A	N/A	N/A	0	N/A	N/A	N/A	N/A	N/A	0	1	-0.632
Mitophagy	N/A	N/A	-0.816	N/A	N/A	N/A	N/A	N/A	N/A	N/A	0	N/A	N/A	1	N/A	N/A	N/A	N/A	-2.121
Glycogen metabolism	N/A	N/A	N/A	N/A	N/A	N/A	N/A	N/A	N/A	N/A	N/A	N/A	N/A	N/A	N/A	N/A	2	N/A	-1.89
NR1H2 and NR1H3-mediated signaling	N/A	N/A	0	0	N/A	N/A	0	N/A	N/A	N/A	N/A	1	0	N/A	N/A	N/A	N/A	N/A	-2.828
April Mediated Signaling	N/A	N/A	0.447	0	N/A	N/A	N/A	N/A	N/A	N/A	0	N/A	N/A	N/A	N/A	N/A	0.447	-1	-1.89
Signaling by Insulin receptor	N/A	N/A	0	-0.816	N/A	N/A	N/A	N/A	N/A	0	N/A	N/A	N/A	N/A	N/A	N/A	-1	N/A	-1.897
Transcriptional Regulation by NPAS4	N/A	N/A	0	-0.816	N/A	2	N/A	N/A	N/A	N/A	N/A	N/A	N/A	N/A	N/A	N/A	0	0.447	-0.447
Vasopressin regulates renal water homeostasis via Aquaporins	N/A	N/A	2.449	N/A	0	N/A	N/A	0.816	N/A	N/A	N/A	N/A	N/A	N/A	N/A	N/A	N/A	N/A	0.378
NIK-->noncanonical NF-kB signaling	N/A	N/A	1	N/A	N/A	N/A	N/A	N/A	N/A	N/A	0.447	N/A	N/A	N/A	N/A	N/A	0	N/A	-2.183
Growth hormone receptor signaling	N/A	N/A	N/A	0.447	N/A	N/A	N/A	N/A	N/A	N/A	2	N/A	N/A	N/A	N/A	N/A	-1.134	N/A	N/A
Assembly of RNA Polymerase II Complex	N/A	N/A	0.378	N/A	N/A	N/A	N/A	N/A	N/A	N/A	2	N/A	N/A	N/A	N/A	N/A	N/A	N/A	-1.155
TNFR1 Signaling	N/A	N/A	N/A	1.342	N/A	N/A	N/A	N/A	N/A	N/A	N/A	N/A	N/A	N/A	N/A	N/A	0	N/A	-2.138
Cytoprotection by HMOX1	N/A	N/A	-1.342	N/A	0	N/A	N/A	N/A	N/A	N/A	-0.447	0	N/A	N/A	N/A	N/A	N/A	N/A	-1.604
Myogenesis	N/A	N/A	N/A	2	N/A	N/A	N/A	N/A	N/A	N/A	N/A	N/A	N/A	N/A	N/A	1	0	N/A	0.378
Triglyceride metabolism	N/A	N/A	N/A	0	N/A	N/A	N/A	N/A	N/A	N/A	N/A	N/A	N/A	2	N/A	N/A	N/A	N/A	-1.342
BMAL1:CLOCK,NPAS2 activates circadian gene expression	N/A	N/A	0.447	N/A	N/A	N/A	N/A	N/A	N/A	N/A	0.447	N/A	N/A	N/A	N/A	N/A	N/A	-2	-0.447
FLT3 Signaling	N/A	N/A	0	1	N/A	N/A	N/A	N/A	N/A	N/A	2	N/A	N/A	N/A	N/A	N/A	0	N/A	-0.333
Cristae formation	N/A	N/A	-0.816	N/A	N/A	N/A	N/A	N/A	N/A	N/A	N/A	N/A	N/A	N/A	N/A	N/A	N/A	N/A	-2.449
Hedgehog ligand biogenesis	N/A	N/A	N/A	N/A	N/A	N/A	N/A	N/A	N/A	N/A	-1.342	N/A	N/A	N/A	N/A	N/A	N/A	N/A	-1.886
Melanoma Signaling	N/A	N/A	2	0.707	N/A	N/A	N/A	N/A	N/A	N/A	N/A	N/A	N/A	N/A	N/A	N/A	N/A	N/A	-0.333
Chaperone Mediated Autophagy	N/A	N/A	N/A	N/A	N/A	N/A	N/A	N/A	N/A	N/A	N/A	N/A	N/A	N/A	N/A	2	N/A	N/A	-0.816
Antiproliferative Role of Somatostatin Receptor 2	N/A	N/A	2.449	0	N/A	N/A	N/A	N/A	N/A	N/A	N/A	N/A	N/A	N/A	N/A	N/A	N/A	N/A	0.333
Signaling by NTRK2 (TRKB)	N/A	N/A	2	0	N/A	N/A	N/A	N/A	N/A	N/A	N/A	N/A	N/A	N/A	N/A	N/A	N/A	N/A	0.707
Syndecan interactions	N/A	N/A	N/A	2	N/A	N/A	N/A	N/A	N/A	N/A	N/A	N/A	N/A	N/A	N/A	N/A	N/A	N/A	-0.707
RAS processing	N/A	N/A	1.89	N/A	N/A	N/A	N/A	N/A	N/A	N/A	N/A	N/A	N/A	N/A	N/A	N/A	N/A	N/A	-0.816
Energy dependent regulation of mTOR by LKB1-AMPK	N/A	N/A	-0.816	N/A	N/A	N/A	N/A	N/A	N/A	N/A	N/A	N/A	N/A	N/A	N/A	N/A	N/A	N/A	-1.89
B Cell Activating Factor Signaling	N/A	N/A	0.447	0	N/A	N/A	N/A	N/A	N/A	N/A	0	N/A	N/A	N/A	N/A	N/A	0	N/A	-2.236
Gene and protein expression by JAK-STAT signaling after IL-12 stimulation	N/A	N/A	N/A	N/A	N/A	N/A	N/A	N/A	N/A	N/A	N/A	N/A	N/A	N/A	N/A	N/A	1	N/A	1.667
Role of RIG1-like Receptors in Antiviral Innate Immunity	N/A	N/A	N/A	N/A	N/A	N/A	N/A	N/A	N/A	N/A	N/A	N/A	N/A	N/A	N/A	N/A	N/A	N/A	-2.646
Retinoate Biosynthesis I	N/A	N/A	N/A	N/A	N/A	N/A	-1.633	N/A	N/A	1	N/A	N/A	N/A	N/A	N/A	N/A	N/A	N/A	N/A
SUMOylation of intracellular receptors	N/A	N/A	N/A	0	0.447	N/A	0	N/A	N/A	N/A	N/A	N/A	N/A	0	N/A	N/A	0	N/A	-2
Stearate Biosynthesis I (Animals)	N/A	N/A	N/A	N/A	N/A	N/A	-2	N/A	N/A	0	N/A	0.378	N/A	N/A	N/A	N/A	N/A	N/A	N/A
TNFR2 non-canonical NF-kB pathway	N/A	N/A	0	N/A	N/A	N/A	N/A	N/A	N/A	N/A	0	N/A	N/A	N/A	N/A	N/A	N/A	N/A	-2.357
Insertion of tail-anchored proteins into the endoplasmic reticulum membrane	N/A	N/A	N/A	N/A	N/A	N/A	N/A	N/A	N/A	N/A	N/A	N/A	N/A	N/A	N/A	N/A	N/A	N/A	-2.236
IL-17A Signaling in Gastric Cells	N/A	N/A	0	N/A	N/A	N/A	N/A	N/A	N/A	N/A	N/A	N/A	N/A	N/A	N/A	N/A	-2.236	N/A	N/A
Cytosolic sensors of pathogen-associated DNA	N/A	N/A	0	N/A	N/A	N/A	N/A	N/A	N/A	N/A	N/A	N/A	N/A	N/A	N/A	N/A	N/A	N/A	-2.111
Striated Muscle Contraction	N/A	N/A	N/A	N/A	N/A	0	N/A	N/A	N/A	N/A	N/A	N/A	N/A	N/A	N/A	2	N/A	N/A	N/A
Antigen Presentation Pathway	N/A	N/A	N/A	N/A	N/A	2	N/A	N/A	N/A	N/A	N/A	N/A	N/A	N/A	N/A	N/A	N/A	N/A	N/A
Interleukin-15 signaling	N/A	N/A	2	N/A	N/A	N/A	N/A	N/A	N/A	N/A	N/A	N/A	N/A	N/A	N/A	N/A	N/A	N/A	N/A
MIF-mediated Glucocorticoid Regulation	N/A	N/A	N/A	N/A	N/A	N/A	N/A	N/A	N/A	N/A	N/A	N/A	N/A	N/A	N/A	N/A	N/A	-2	0
Mismatch Repair	N/A	N/A	N/A	2	N/A	N/A	N/A	N/A	N/A	N/A	N/A	N/A	N/A	N/A	N/A	N/A	N/A	N/A	N/A
DNA Double-Strand Break Repair by Homologous Recombination	N/A	N/A	N/A	2	N/A	N/A	N/A	N/A	N/A	N/A	N/A	N/A	N/A	N/A	N/A	N/A	N/A	N/A	N/A
The Visual Cycle	N/A	N/A	N/A	N/A	N/A	N/A	-2	N/A	N/A	N/A	N/A	N/A	N/A	N/A	N/A	N/A	N/A	N/A	N/A
OAS antiviral response	N/A	N/A	N/A	N/A	N/A	N/A	N/A	N/A	N/A	N/A	N/A	N/A	N/A	N/A	2	N/A	N/A	N/A	N/A
Chondroitin Sulfate Degradation (Metazoa)	N/A	N/A	N/A	N/A	N/A	N/A	N/A	N/A	N/A	N/A	N/A	N/A	N/A	N/A	2	N/A	N/A	N/A	N/A
Regulation of Apoptosis	N/A	N/A	N/A	N/A	N/A	N/A	N/A	N/A	N/A	N/A	N/A	N/A	N/A	N/A	N/A	N/A	N/A	N/A	-2
Synaptic adhesion-like molecules	N/A	N/A	N/A	N/A	N/A	N/A	N/A	N/A	N/A	N/A	N/A	N/A	N/A	N/A	N/A	N/A	N/A	N/A	1.89
Glutamate Receptor Signaling	N/A	N/A	N/A	N/A	N/A	N/A	N/A	N/A	N/A	N/A	N/A	N/A	N/A	N/A	N/A	N/A	N/A	N/A	1.633
Signaling by Hippo	N/A	N/A	N/A	N/A	N/A	N/A	N/A	N/A	N/A	N/A	N/A	N/A	N/A	N/A	N/A	N/A	N/A	N/A	-1.633

## Sheet: Upstream Regulators
Upstream Regulators	BPA	BPAF	BPC	4,4'-BPF	BPB	BPZ	M1	M2	M3	M4	M5	M6	M7	BPS	BPAP	2,4'-BPF	2,4'-BPS	P201	TMBPF
MAGI1	-6.456	-5.98	-5.485	-4.621	-5.741	-1.982	-5.286	-6.301	-6.062	-5.096	-6.021	-6.379	-4.644	-1.897	-2.2	0.426	N/A	2.5	-2.197
TFEB	7.044	5.488	5.637	3.295	5.526	3.069	6.085	5.816	6.036	5.238	6.388	5.861	4.197	2.391	-0.366	-0.687	N/A	-2.704	-1.49
NUPR1	-5.315	-5.334	-4.417	-3.351	-4.346	-4.503	-6.328	-4.589	-6.341	-4.765	-5.196	-5.814	-4.272	-0.372	-0.309	0.146	1.213	2.744	-1.251
CKAP2L	5.196	5.831	4.382	4.2	5.048	3	5.831	3.266	5	4.914	5.196	5.745	3.8	0	-2.183	-0.471	N/A	-2.828	2.065
RABL6	5.375	4.993	4.565	3.927	4.565	3.789	4.695	4.695	5.447	4.892	4.993	4.837	4.082	1.512	-1	-1.213	-2.449	-1.667	0.229
FOXM1	4.58	4.458	4.104	3.754	3.441	3.585	4.39	3.757	4.525	4.05	4.28	4.962	4.665	-0.033	-1.31	-1.894	-1.072	-2.244	-0.45
MITF	4.7	4.315	4.536	2.641	4.383	4.315	4.426	3.272	4.899	4.426	4.382	4.017	3.416	1	0.447	-0.5	N/A	N/A	N/A
ESR1	4.18	3.505	3.624	1.82	3.218	2.807	3.624	3.18	4.169	4.602	4.07	3.831	2.971	1.958	0.164	-0.045	-2.596	-2.7	0.512
COP1	3.876	2.685	3.5	4.025	3.876	1.107	4.123	3.748	3.479	3.479	3.748	3.9	3.011	1.429	1.383	-1.212	-2	-2.646	0.302
ERBB2	4.685	4.312	5.029	3.141	2.369	1.062	4.339	4.169	2.793	3.819	4.565	3.153	2.376	0.879	0.684	-0.673	1.897	-1.147	1.269
TP53	-2.998	-3.94	-3.217	-3.553	-4.099	-3.024	-2.844	-3.757	-3.748	-3.319	-2.973	-3.857	-2.629	-0.38	-0.09	1.058	1.738	1.367	-1.799
RARA	3.243	3.651	2.657	1.461	2.263	3.024	3.773	3.157	3.801	4.271	3.413	3.362	2.688	0	-2.138	-0.6	-2.646	-2.891	0.525
AREG	3.637	3.499	3.882	2.35	2.385	3.162	3.583	3.357	3.637	3.988	2.688	3.898	2	0.168	-1.554	-0.087	-2	-2.433	-1.213
CD3E	4.123	3.606	3.9	3.317	3.771	2.887	3.742	3.606	3.771	2.887	3.606	3.464	2.236	-0.333	-1	-1.342	N/A	-1.342	N/A
STX18	4.2	3.273	3.545	2.2	3.674	1.606	3.657	2.5	3.266	3.771	3.4	2.887	3.578	1.279	1.387	0.258	N/A	-2.121	-1.706
TNFRSF9	4.123	3.742	3.9	3.317	3.771	2.887	3.742	3.606	3.771	2.887	3.207	3.464	2.236	-0.333	-0.447	-1.342	N/A	-1.342	N/A
PCLAF	2.937	3.522	2.372	2.362	3.081	2.436	3.654	1.59	3.388	3.393	3.248	3.521	3.415	-0.82	-2.638	-1.679	N/A	-1.98	-0.245
KDM5B	-3.381	-2.303	-1.766	-3.141	-3.117	-2.872	-3.149	-2.672	-2.998	-2.682	-2.7	-3.14	-2.573	1.514	0.814	1.832	2.229	3.307	N/A
H2AZ1	3.606	3.357	2.685	3.051	2.138	2.111	3.742	3.051	3.317	3.742	3.464	3.873	2.53	0.302	0	-1.667	N/A	-2	0.378
KDM1A	3.176	3.865	3.03	2.903	2.253	0.726	3.259	3.499	3.587	3.795	3.118	3.453	3.127	1.633	-0.559	-1.342	-0.647	N/A	0.397
RNF181	2.744	2.907	3.286	2.377	3.062	2.041	3.138	2.744	2.573	2.744	2.744	3.434	3.707	1.2	1.029	-1.105	N/A	-1.744	-1.066
TRPS1	-2.887	-2.887	-2.168	-3.162	-2.138	-1.941	-3.051	-2.111	-3.317	-3.464	-2.887	-3.606	-2.874	0.535	1.897	1.508	N/A	2	-0.087
TAL1	3.306	3.003	2.682	1.655	2.739	1.555	3.552	3.049	2.68	2.279	3.308	3.808	1.803	1.583	1.055	1.5	N/A	0.128	0.632
TOR1AIP1	2.138	3.051	3.153	3.162	1.698	3	3.464	2.111	2.887	3.464	2.887	3.742	2.714	-0.258	-0.333	-1.667	N/A	N/A	0
ERG	2.909	2.61	2.939	2.232	0.697	2.065	4.273	2.4	1.937	3	2.236	2.424	2.548	1.414	0.832	0.302	-0.522	-1.897	2.218
CTR9	2.887	3	2.887	2.449	2.53	1.89	2.714	2.828	2.53	2.828	3.317	2.121	2.449	1.732	1	1.134	N/A	-1	N/A
CDKN1A	-3.475	-3.506	-2.235	-1.479	-3.258	-1.609	-2.803	-2.95	-2.729	-2.95	-3.24	-2.823	-1.927	0.412	1.096	0.48	N/A	1.949	-0.216
ZNF768	2.53	2.646	3	1.89	2.53	1.134	3.162	1.89	2.646	2.828	2.828	2.333	2.449	-0.707	-2.449	-2.121	N/A	-1.134	N/A
LIN9	2.804	2.578	1.841	1.709	1.234	2.376	2.97	1.782	3.13	3.13	2.97	3.132	2.97	0	-1.51	-2.203	N/A	N/A	-0.728
S100A6	2.828	2.333	2.828	2.646	2.333	1.667	2.646	2.646	1.667	2.646	3	2.828	2.121	-0.707	-0.816	-1.633	N/A	N/A	0.378
BRD4	3.584	3.367	3.357	N/A	2.04	-0.909	2.136	3.227	3.035	3.119	2.887	2.25	N/A	0.241	0.145	-1.316	N/A	-2.098	-1.796
TRAF2	2.224	2	2.438	1.59	2.438	2	2.635	2.236	2.224	1.342	2.224	2.635	1.987	-1.287	-2	-1	N/A	N/A	1.987
HCAR2	-2	-2.236	-1.633	-2.449	-2.449	-2.236	-2.449	-2.236	-2.236	-1.342	-1.633	-2.449	-2.236	-0.447	N/A	-1	N/A	2	-1.89
FOXO1	2.41	3.292	1.888	0.468	2.484	2.703	3.308	2.007	2.959	1.74	1.974	1.339	1.897	0.429	-2.762	-0.457	N/A	N/A	0.488
RNF31	1.89	1.414	2.828	2.828	1.897	1.414	2.449	2.121	1.414	2.53	2.121	3	2.646	1.667	0	0	N/A	-2	N/A
PRL	3.163	2.539	2.9	-0.016	2.534	0.902	2.106	1.44	2.709	2.352	3.97	2.383	1.836	1.991	N/A	-1.09	N/A	N/A	N/A
GSTO1	-2.16	-2.073	-3.132	-1.655	-2.109	-0.421	-1.829	-1.983	-1.983	-2.105	-2.458	-1.983	-2.256	-2.16	-1.664	-1.234	N/A	N/A	-0.523
E2F	2.828	2.236	2.828	2.646	2.121	0	2.828	2.449	2.828	2	2.828	2.449	N/A	-0.378	N/A	1	N/A	N/A	1.342
HSPB1	2.219	2.216	2.027	1.536	1.777	2.423	1.987	0.927	2.429	2.216	2.224	2.429	2.216	-0.883	-0.284	-1.231	N/A	N/A	1.192
HNRNPAB	1.89	2.236	2.449	2.236	2.646	2.236	2.646	2.236	2.449	2.449	2.449	2.236	N/A	-0.816	-1	N/A	N/A	N/A	N/A
CTLA4	-2.449	-2.236	-2.121	-2.449	-1.89	-1.633	-1.633	-2	-2.449	-2.449	-1.89	-2.449	-2.449	-1.134	N/A	0.447	N/A	N/A	N/A
26S proteasome	2.068	2.47	0.696	1.913	0.529	-0.026	2.353	1.481	2.104	1.134	2.395	2.998	0.81	-0.76	-2.296	-1.324	-1.192	-0.29	1.946
MYBL2	1.392	2.024	1.715	0.721	-0.147	1.369	2.789	2.158	3.12	2.959	2.039	2.208	1.109	0.226	-1.941	-2.158	N/A	N/A	-0.436
COPS5	1.809	2.534	0.866	3.499	1.206	1.852	0.577	2.271	1.718	1.265	1.206	2.949	2.466	0.686	0	0.209	-0.905	0.626	1.769
ATF6	2.121	2.53	2.525	3.121	1.706	0	2.714	0.905	1.89	2.646	1.667	2.53	2.121	0	-0.557	-1.134	N/A	N/A	N/A
ZNF282	2	2	2	1	2	2	2	2	2	2	2	2	2	2	1	N/A	N/A	N/A	N/A
PURPL	2.828	2.236	2.236	2	2.449	1.134	2.449	1.633	2	1.342	2.449	1.89	1	0	0	1	N/A	N/A	0.816
CREB1	2.646	2.588	2.828	2.335	-0.196	1.342	2.449	2.157	1.913	1.238	2.132	2.157	2	N/A	-0.447	-0.896	N/A	N/A	N/A
HNF1A-AS1	2.63	1.709	2.155	1.408	1.633	0.765	2.646	2.449	2.449	2.449	2.236	1.673	-0.243	0.447	N/A	-0.963	N/A	N/A	1.455
YAP1	2.829	1.856	2.227	2.051	1.472	2.178	1.442	1.364	2.359	1.296	3.102	1.731	0.524	-0.121	0.577	-0.413	N/A	-1.065	-0.393
KLF4	-2.338	-2.116	-0.6	-1.201	-2.394	-1.966	-2.395	-0.951	-1.451	-2.587	-2.421	-2.071	-2.063	-1.799	-0.523	-0.017	N/A	N/A	N/A
EIF3E	-2.63	-1.969	-2.961	-1.195	N/A	N/A	-2.359	N/A	-2.425	-2.412	-2.433	-2.433	-2	-1.387	0.762	-1	N/A	N/A	-0.784
NTRK1	-2.897	-2.401	-0.926	-0.507	-0.87	-1.298	-1.206	-2.795	-2.402	-2.082	-2.534	-3.086	-1.4	-0.129	-0.392	0.626	N/A	N/A	-0.762
SIX2	-1.941	-1.414	-1.732	N/A	-2.138	-1.897	-1.667	-2.121	-1.89	-1.134	-2.121	-1.134	-1	-2.121	1.414	1.134	N/A	1.342	N/A
NCOA3	1.696	1.518	0.649	2.037	1.912	1.288	1.654	1.639	1.933	2.001	1.874	2.179	1.499	1.791	1.513	-0.2	N/A	N/A	-0.787
MDM2	1.043	1.492	2.36	1.97	1.463	1.673	1.912	1.609	2.646	2.621	2.8	1.294	2.213	0.896	N/A	N/A	N/A	N/A	N/A
E2F3	2.714	2.309	1.604	1.941	1.604	1	1.213	1.732	1.897	2.324	1.667	1.732	1.63	0	1.265	-0.378	N/A	N/A	0.895
TRAIP	-2.425	-2.415	-2.01	-1.48	-1.977	-0.728	-2.36	-2.425	-1.876	-2.425	-2.425	-1.969	N/A	-0.692	N/A	N/A	N/A	N/A	0.617
NELFE	2.236	0.956	0.64	2.236	1.242	0.816	1.89	0.816	2.236	2.236	1.89	1.89	2.383	0.447	-1	-0.896	N/A	N/A	-1.342
KRAS	1.471	1.556	2.26	2.787	2.809	1.323	1.46	1.776	2.076	1.35	1.542	2.043	2.217	0.02	0.138	0.243	N/A	N/A	N/A
OGT	2.961	2.396	2.331	2.207	0.788	N/A	0.923	2.219	1.154	1.941	1.941	1.816	1.276	0.478	1.912	N/A	N/A	N/A	N/A
TRIM37	2.435	1.3	1.643	N/A	1.713	1.153	1.363	1.3	2.611	1.172	1.643	1.643	2.429	1.782	0.351	-0.585	N/A	-1.192	N/A
CD24	2.53	1.897	1	2.121	0	0.707	2.307	2.236	2.449	1.342	1.134	1.667	2.121	-0.231	-0.816	-0.816	N/A	N/A	0.895
UXT	-2.431	-1.6	-0.531	N/A	-1.548	-0.723	-2.429	-1.823	-1.626	-2.445	-2.232	-2.429	-1.889	-0.323	0.247	0.048	N/A	1.423	-0.322
E2F1	0.901	1.918	1.832	1.602	1.209	0.431	2.623	1.513	0.837	1.921	1.195	1.446	0.961	2.216	-0.549	-1.981	N/A	-0.665	-0.24
ELAVL1	2.887	2.72	1.117	1.765	1.732	0.384	1.043	2.331	1.941	0.612	1.075	1.175	1.976	0.777	-1.673	0.333	N/A	N/A	0.377
OGA	-1.347	-1.569	-2.646	-1.569	-1.8	-0.688	-0.962	-1.706	-1.606	-3.3	-1.706	-2.353	-1.279	-0.258	0.577	N/A	N/A	N/A	-0.146
E2F6	-2.646	-2	-2.646	-2.236	-1.633	0	-2.646	-2	-2.646	N/A	-2.449	-2	N/A	0.447	N/A	N/A	N/A	N/A	N/A
ARL4D	1.633	1.633	1.633	2.236	0.447	0.816	1.89	1.342	1.89	1.342	1.633	0.816	1	-2.646	-2	0	N/A	N/A	N/A
METTL3	N/A	1.892	2.34	1.924	2.079	N/A	1.424	1.644	N/A	1.805	1.977	2.105	2.129	N/A	1.698	N/A	N/A	N/A	-1.919
RHOJ	-2.121	-2	-2.236	-2.236	-2.646	-1.342	-2	-2.449	-2	-1	-2.449	N/A	N/A	N/A	N/A	N/A	N/A	N/A	-0.447
RAD51	2.309	1.941	1.265	N/A	1.941	0.775	1.604	1.155	1.387	1.265	2.111	1.069	2.121	0.832	0	0	-1.134	0	1.528
DCLK1	1.761	2.395	1.466	-0.342	-0.342	1.009	2.781	1.814	1.809	1.709	2.395	1.132	N/A	1.313	1.982	N/A	N/A	N/A	N/A
SND1	1.571	1.697	1.477	1.043	0.962	1.508	2.309	0.707	1.938	0.493	1.667	1.511	1.857	0.194	-0.447	0.816	N/A	N/A	1.969
EZH2	2.841	0.253	1.811	1.745	-0.07	1.106	2.014	1.189	1.762	1.949	1.827	0.689	1.011	0.625	1.842	N/A	N/A	N/A	0.634
KDM3B	-1.387	-0.905	-0.832	-0.707	-1.069	-2.138	-0.775	-0.832	-1.897	-2.111	-1.155	-2.324	-2.496	0.535	0.816	-0.378	N/A	N/A	0.905
RNF2	1.871	1.237	1.525	1.093	0.964	1.342	2.224	1.59	1.655	1.342	1.59	1.2	1.2	1	N/A	-1	N/A	N/A	-0.098
SMARCA4	-0.315	0.718	2.184	2.39	0.542	0.504	1.826	1.317	1.497	1.325	1.945	1.736	0.067	1.2	3.162	-0.175	N/A	N/A	N/A
CCND1	1.129	1.082	-0.114	1.8	2.18	0.958	1.226	0.651	1.342	0.115	1.58	1.342	1.454	1.744	1.982	1.172	N/A	N/A	0.945
NELFA	2	1.342	1	N/A	0.816	1	2.236	0.447	2	2	2.236	2.236	2.449	0	N/A	-1	N/A	N/A	N/A
NELFCD	2	1.342	1	N/A	0.816	1	2.236	0.447	2	2	2.236	2.236	2.449	0	N/A	-1	N/A	N/A	N/A
BRCA1	-0.979	-2.103	-0.533	1.109	-1.585	-2.071	-0.695	-2.284	-0.979	-1.428	-1.54	-1.096	-0.855	-1.814	-1.423	-0.217	N/A	N/A	N/A
SMYD3	1.009	1.293	1.982	1	1.982	1.982	1.982	1.293	1.982	1.982	1.982	2.219	N/A	N/A	N/A	N/A	N/A	N/A	N/A
ZNF507	2.407	2.054	1.851	0.64	1.264	1.96	2.2	2.19	1.054	1.264	1.96	1.592	N/A	-0.068	N/A	N/A	N/A	N/A	N/A
CXCR4	1.96	1.96	2.19	N/A	0.689	0.689	N/A	1.96	1.96	1.172	1.96	1.96	N/A	1.96	1.98	N/A	N/A	N/A	N/A
ETS1	1.616	1.018	1.685	N/A	1.21	2.19	2.19	N/A	2.055	1.524	1.377	1.377	N/A	1.698	2.388	N/A	N/A	N/A	N/A
NSUN6	N/A	1.89	1.633	2	1.633	0.378	1.667	1.134	2	N/A	1.89	2.449	N/A	N/A	0	0	N/A	-2	-1.508
SMAD4	-2.8	-1.568	-1.048	-1.193	N/A	N/A	-1.092	0.281	-2.229	N/A	-1.81	-1.515	-1.94	1.477	0.723	N/A	N/A	1.96	0.171
ROR1	N/A	1.706	1.751	N/A	0.547	0.44	2.2	1.969	2.201	1.969	2.2	1.446	N/A	-0.579	-0.218	N/A	N/A	N/A	-2.449
MFAP5	-2.449	-1.89	-1	N/A	-2.121	-0.816	-1.732	-1.134	-2.646	-0.333	-2.121	-2.333	N/A	-1	N/A	0	N/A	N/A	N/A
AR	-0.745	-1.41	-1.673	-0.693	-0.502	-0.026	-1.563	0.732	-1.742	-0.948	-1.971	-1.735	0.013	0.751	2.402	-0.408	N/A	1.041	1.058
SYVN1	N/A	N/A	2.324	N/A	2.688	N/A	1.147	1.732	1.387	N/A	N/A	1.648	N/A	2.53	2	N/A	1.134	N/A	-2.646
LAS1L	1	0.707	-1	1.604	1	0.816	1	2.121	2.714	0	1.134	1.265	1.414	-0.378	-0.447	-0.447	0.447	0	1.387
CTNNB1	1.34	2.147	2.591	N/A	0.799	-0.084	1.691	0.536	1.234	1.995	2.073	1.584	0.23	1.694	0.559	N/A	N/A	N/A	N/A
ZBED6	-1.732	-1.732	-2	N/A	-1.414	-1	-1	-1.732	-1.732	-1.414	N/A	-1.732	N/A	-1	1.414	N/A	N/A	0.577	N/A
PRKDC	1.615	1.969	1.587	N/A	1.253	0.204	1.258	1.543	1.163	1.611	0.9	0.9	1.06	0.656	-1.29	-0.75	N/A	N/A	N/A
STUB1	-1.076	-0.634	0.109	-1.62	-1.51	-0.634	-1.967	-1.283	-1.756	-1.013	-1.98	-1.166	-1.529	0.762	0.391	N/A	N/A	N/A	0.32
TFAP2A	1.906	1.044	1.707	1.372	1.655	0.514	1.451	N/A	1.906	1.871	N/A	0.514	1.086	2.423	N/A	N/A	N/A	N/A	N/A
IL2	1.709	N/A	N/A	2.189	2.392	1.949	1.77	1.467	-0.156	1.103	N/A	1.951	2	0.036	N/A	-0.689	N/A	N/A	N/A
MED1	1.745	0.97	0.958	1.55	1.914	0.645	1.463	1.215	1.327	1.564	N/A	1.442	N/A	1.1	N/A	-0.194	N/A	-1.23	N/A
ARID1A	-0.802	1.302	1.224	0.064	2.099	0	0.112	0.75	0.585	1.389	0.714	1.997	1.997	1.391	0.068	-0.434	N/A	N/A	-2.317
LRP1B	-2.646	-1.89	-1.342	-2.236	-1	-1.342	N/A	-1.342	-1	-1	-1	-1	0.447	-1	N/A	N/A	N/A	N/A	N/A
CG	0.463	-0.384	0.551	1.629	-0.438	0	0.654	0.732	-0.897	0.834	1.259	0.457	0.83	1.996	3.319	-1.892	N/A	N/A	-0.675
SSTR2	1	-1	-1.732	-0.905	-0.378	N/A	-0.905	-1.414	-1.265	-1.134	-3	-1.732	0	-0.816	-1.134	0.447	N/A	N/A	N/A
CARM1	2	N/A	2.449	N/A	0.816	0	2.236	1	N/A	2.236	2	2	N/A	2	N/A	N/A	N/A	N/A	N/A
SMARCB1	-1.499	-1.6	-1.643	N/A	N/A	-0.492	-1.78	-0.677	-2.216	-2.216	-1.477	-2.216	N/A	0	N/A	-0.132	0.728	N/A	N/A
TGFB1	0.573	0.789	2.325	0.534	0.957	-0.576	1.627	0.742	0.322	0.922	0.88	-0.317	-0.873	1.113	1.081	-0.998	1.455	N/A	0.582
estrogen receptor	1.239	1.392	0.475	1.928	1.211	-0.868	0.775	0.913	0.258	1.459	0.83	0.931	1.841	0.157	-0.623	0.117	N/A	-1.112	0.421
HIF1A-AS2	1.342	1.8	0.74	0.079	0.086	1.069	1.941	1.402	1.924	1.677	2.227	1.338	0.742	0.079	N/A	N/A	N/A	N/A	N/A
PGR	0.181	1.127	0.722	1.715	0.262	0.754	0.845	0.733	1.275	1.074	-0.106	0.474	0.931	1.862	2.8	1.466	N/A	N/A	N/A
ZNF281	1.671	2.2	1.964	N/A	0.928	0.218	N/A	N/A	N/A	2.2	2.137	1.671	2	0.447	N/A	N/A	N/A	N/A	0.816
NFkB (complex)	N/A	2.799	2.591	1.757	0.727	N/A	1.689	-0.055	1.408	0.906	0.533	1.261	1.026	1.419	0.049	N/A	N/A	N/A	N/A
MAP2K1/2	-0.947	0.209	-0.938	-0.336	-2.134	-1.791	-0.163	-0.693	-0.867	-0.963	-1.216	-1.572	-1.534	0.411	-0.555	-1.811	N/A	N/A	N/A
OTUD7B	1.527	1.527	N/A	N/A	1.527	1.527	N/A	1.527	1.527	1.527	1.527	N/A	1.882	1.104	0.391	0.391	N/A	N/A	N/A
MDM4	0.555	2.213	1.664	2.425	2	N/A	2.219	0.447	N/A	2.236	2	N/A	N/A	0.152	N/A	N/A	N/A	N/A	N/A
IFNG	2.154	1.938	N/A	2.312	N/A	N/A	N/A	0.766	2	N/A	2.949	1.119	0.494	1.965	N/A	N/A	N/A	N/A	N/A
TNF	0.576	1.194	0.898	N/A	0.731	0.816	1.771	1.249	0.041	0.008	1.028	-0.655	-0.327	2.339	1.085	N/A	2.965	N/A	N/A
GATA6	1.803	0.816	0.675	N/A	N/A	-0.528	1.94	1.105	2.446	N/A	2.109	2.983	1.067	N/A	N/A	N/A	N/A	N/A	N/A
TGFB2	0.249	-0.324	-1.867	-1.921	-0.407	N/A	-2.385	-0.226	-0.712	-0.498	-1.452	-2.317	-0.806	-0.148	N/A	2.159	N/A	N/A	N/A
LACTB	-1.912	-1.732	-2.429	N/A	N/A	-0.555	-1.698	-1.432	-0.555	-1.432	-1.254	-1.039	N/A	-0.492	-0.927	N/A	N/A	N/A	N/A
BANF1	N/A	-1.89	N/A	N/A	-0.788	-0.113	N/A	-0.102	-1.912	N/A	-1.929	N/A	N/A	-2.219	-1.664	1.664	N/A	N/A	3.162
WAKMAR1	0.98	1.947	1.067	0.42	0.801	0.16	1.54	0.729	N/A	0.729	1.715	1.543	1.313	0.457	N/A	N/A	N/A	-1.091	-0.816
TP73	1.295	0.525	2.477	0.884	0.806	N/A	2.884	0.717	0.552	1.621	0.979	N/A	1.192	1.15	0.127	N/A	N/A	N/A	-0.031
GPER1	-1.6	N/A	0	N/A	-2.822	N/A	N/A	-0.31	-1.633	-1.6	-1.863	-0.816	-1.242	-0.758	N/A	-2.512	N/A	N/A	N/A
SPI1	N/A	-0.763	-1.095	N/A	-0.538	-2	N/A	-0.98	-1.838	-2.213	-0.651	-1.577	-0.97	-0.78	1.715	N/A	N/A	N/A	N/A
IgG	-2.333	0.132	-2.496	N/A	-0.168	0	N/A	-0.862	N/A	N/A	-1.941	N/A	-1.387	-2.121	-0.714	N/A	N/A	N/A	2.887
TCF4	-0.626	N/A	-0.447	-1.4	-1.5	-1.698	-1	-0.894	N/A	-1.291	-1.5	-0.853	0	-1.291	-0.905	0	-1.265	-0.277	0.077
ERK1/2	1.882	1.946	0.698	N/A	-0.391	1.564	1.413	0.917	1.078	0.971	0.494	0.628	-0.918	0.25	1.189	-0.644	N/A	N/A	N/A
HAS1	1.934	N/A	1.934	1.114	1.934	N/A	1.934	N/A	1.934	N/A	1.934	1.934	N/A	0.293	N/A	N/A	N/A	N/A	N/A
LLGL2	N/A	0.816	N/A	N/A	0.378	-0.378	0.707	2.236	1.342	1.342	1.414	1.342	N/A	1.342	-0.447	-0.816	N/A	N/A	-2.236
FOXC1	0.535	0.632	0.577	N/A	-0.258	-2.138	1.291	-1.213	0	0.333	2.183	1	0.5	1.868	0.453	0	N/A	N/A	-1.807
PRKAA1	-1.134	N/A	-0.378	-0.707	-1.89	-1.134	-1.414	-0.213	-2.236	-2	N/A	1.134	N/A	N/A	-1.387	-1.134	N/A	N/A	N/A
HDAC5	-1.009	-1.009	-1.856	-1.009	-0.937	-0.937	-0.937	-0.686	-0.594	-1.009	-1.347	-1.347	-0.686	-1.103	-0.157	N/A	N/A	N/A	N/A
TGM2	1.772	N/A	1.937	N/A	1.456	N/A	N/A	0.75	N/A	1.941	2.331	N/A	N/A	2.869	1.51	N/A	N/A	N/A	N/A
GLI1	-1.101	-1.193	-0.733	0.167	-1.114	-2.578	-0.514	0.075	-0.216	0.277	-0.946	0.389	-0.436	-0.647	-0.184	0.249	0.128	2.421	1.189
GATA4	0.936	N/A	N/A	2.415	N/A	N/A	N/A	2.118	2.052	N/A	1.567	2.474	1.178	1.787	N/A	N/A	N/A	N/A	N/A
DDX17	1.98	1.131	1.974	-0.469	0.781	1.491	0.243	1.131	1.718	1.131	0.651	0.651	N/A	1.131	N/A	N/A	N/A	N/A	N/A
SPP1	1.974	N/A	2.07	N/A	N/A	1.974	N/A	1.974	1.974	N/A	N/A	N/A	N/A	N/A	N/A	-1.82	N/A	N/A	-2.434
DLX1	N/A	N/A	1.373	1.154	0.342	N/A	2.358	1.154	N/A	1.706	N/A	2.359	1.48	0.896	N/A	1.387	N/A	N/A	N/A
CDKN2A	N/A	-2.008	N/A	N/A	N/A	N/A	N/A	-1.982	-1.238	N/A	-2	-1.756	-2.401	N/A	N/A	1.982	N/A	N/A	0.84
ID3	1.964	N/A	0.927	1.172	1.698	N/A	2.213	N/A	1.192	0.849	1.698	1.698	0.762	N/A	N/A	N/A	N/A	N/A	N/A
RB1	-0.481	-1.386	0.126	0	-1.074	1.021	-0.199	-1.26	-1.549	-0.651	-0.356	0.205	0.174	-1.455	0.438	2.777	0.507	N/A	-0.438
IKZF1	0.657	1.028	-0.361	-0.314	1.628	1.101	1.029	2.095	N/A	2.08	0.151	-0.254	1.179	N/A	-2.191	N/A	N/A	N/A	N/A
ATF3	0.389	-0.765	-0.226	0.597	-0.535	-0.632	1.056	-1	-1	0.29	0.266	-0.508	N/A	1.633	1	-0.816	N/A	0.073	-3.072
NCOA1	1.706	2.412	2.236	N/A	2.219	2.219	N/A	0.816	N/A	N/A	N/A	0	N/A	2.236	N/A	N/A	N/A	0	N/A
PDCD1	-2	N/A	N/A	-2.236	N/A	-1.342	N/A	N/A	-2.236	-2	-1.342	N/A	-2.236	-0.447	N/A	0	N/A	N/A	N/A
mir-3622 (includes others)	N/A	2.219	2.433	N/A	N/A	N/A	1	1.067	1.982	N/A	1.982	2	N/A	1	N/A	N/A	N/A	N/A	N/A
IL6	1.86	1.684	1.793	N/A	N/A	N/A	N/A	2.055	N/A	2.073	N/A	1.87	N/A	N/A	N/A	N/A	2.201	N/A	N/A
NOTCH1	0.389	0.924	0.407	-0.317	1.791	-0.199	0.03	-0.136	N/A	0.919	0.627	0.966	0.748	2.047	1.741	2.213	N/A	N/A	N/A
TEAD1	1.36	0.707	N/A	N/A	-0.113	-2.158	-0.508	1.117	N/A	0.239	1.3	1.667	-1.982	-0.896	1.342	N/A	N/A	N/A	N/A
DCAF1	0.896	1.673	0.426	N/A	1.195	0.896	N/A	0.555	2.425	N/A	0.447	0.923	2.619	1.309	N/A	N/A	N/A	N/A	N/A
TEAD4	1.442	0.287	0.293	-0.78	-0.912	-2.607	-0.552	0.853	N/A	-0.128	N/A	0.739	-2.19	-1.387	1	N/A	N/A	N/A	-0.173
AHR	0.209	0.621	1.025	2.51	-0.783	0.414	0.282	1.036	0.218	0.405	0.798	0.45	1.985	0.238	-0.333	1.706	N/A	N/A	-0.3
NPM1	0.853	N/A	2.236	N/A	0.728	0.535	1.877	0.943	0	2.324	1.606	-0.229	-0.775	0.728	0.258	N/A	N/A	N/A	N/A
MEK	0.626	0.663	0.947	1.897	0.619	0.269	0.68	1.162	0.929	N/A	1.342	0.78	0.98	1.757	N/A	0.377	N/A	N/A	N/A
CEBPD	-1.452	-1.516	-1.974	N/A	-0.293	-1.684	-0.353	-0.831	-1.709	-1.034	-1.132	-0.326	N/A	-0.077	0.555	N/A	N/A	N/A	N/A
MAPK1	1.083	0.336	1.25	N/A	1	0.791	2.506	1.571	0.57	1.612	-0.349	0.512	0.229	0	-1	0.105	N/A	N/A	N/A
EPAS1	1.636	0.635	0.97	N/A	0.339	-0.375	1.314	0.707	0.712	0.712	1.287	0.996	1.143	0.712	0.378	-0.916	N/A	N/A	N/A
PRAME	N/A	-2	N/A	-1	N/A	-2	-1.342	N/A	N/A	N/A	-2.236	-2	-2.236	N/A	N/A	N/A	N/A	N/A	N/A
ERBB3	N/A	1.633	1.633	N/A	2.236	0.816	N/A	N/A	N/A	N/A	1.342	0.816	N/A	N/A	0	N/A	N/A	-2	-2.333
EGFR	N/A	N/A	0.74	1.253	0.787	1.896	0.872	1.371	0.886	-0.288	0.67	-1.31	N/A	0.023	2.425	N/A	N/A	N/A	-0.255
RNF187	0.577	-0.378	N/A	N/A	N/A	N/A	-1.354	0.547	0.194	0	N/A	-0.137	1.488	0.82	0.707	1.342	N/A	2.449	2.707
FOXA1	-1.159	-0.521	-1.38	0.814	-0.853	-0.07	-0.956	0.122	-0.037	-0.449	-0.266	-1.2	-0.381	-0.881	-0.01	0.735	-1.912	0.466	0.457
FGF2	-1.338	-0.133	-1.779	N/A	-0.902	N/A	N/A	-0.651	-1.342	-1.949	N/A	-0.794	-0.73	-2.19	N/A	N/A	N/A	N/A	-0.858
FDX1	0.128	1.942	-0.447	N/A	0.128	1.387	1.463	0.239	0.128	0.555	0.478	0.711	-1	-1.387	N/A	0.896	N/A	N/A	1.762
CAPN6	-1.89	-2.53	N/A	0	N/A	N/A	N/A	-1.89	-2	N/A	N/A	N/A	N/A	N/A	N/A	-2.236	N/A	N/A	-1.897
growth hormone	2.401	0.732	1.44	N/A	N/A	0.686	2.214	N/A	0.926	2.401	N/A	0.369	N/A	N/A	N/A	N/A	1.091	N/A	N/A
CIRBP	N/A	N/A	2.408	N/A	N/A	N/A	2.2	2.2	1.969	1.446	1.969	N/A	N/A	N/A	N/A	N/A	N/A	N/A	N/A
IL1RN	N/A	N/A	N/A	-2.157	-2.433	N/A	N/A	-1.066	-2.219	N/A	-3.148	N/A	N/A	-1.066	N/A	N/A	N/A	N/A	N/A
EP300	-0.647	0	0	N/A	-0.647	-0.761	-2.412	N/A	-1.087	-0.391	-1.706	-0.329	1.129	0.44	0.555	-1.98	N/A	N/A	N/A
TP63	0.26	-0.034	-0.173	1.425	-0.151	0.205	-0.646	0.527	0.106	0.408	0.297	0.079	0.005	-0.943	-0.966	-1.992	N/A	-2.714	-1.057
CCN5	-0.816	-1.414	-1.414	0	-0.816	-0.378	0	-1.633	-1.134	-0.707	-0.378	0	0.378	-0.378	-1.134	-1.342	N/A	N/A	N/A
SALL4	-1	1.155	N/A	N/A	2.138	1.604	1.789	-0.535	0	N/A	N/A	1.5	1.343	-0.577	0.277	N/A	N/A	N/A	N/A
LILRB1	-2.2	-0.882	N/A	N/A	-1.446	N/A	-2.2	N/A	N/A	-0.882	N/A	-1.969	N/A	-0.882	N/A	N/A	N/A	N/A	1.446
JUN	0.711	0.045	0.955	1.038	-1.129	-0.816	-0.756	0.213	0.728	0.348	0	-1.505	-0.426	-0.943	2.236	N/A	N/A	N/A	N/A
ESR2	0.526	0.518	0.668	1.433	0.046	-0.725	1.491	1.3	0.026	0.12	1.069	0.648	0.241	0.518	0.874	-1.63	N/A	N/A	N/A
NCOA2	N/A	0.64	0.277	0.555	0.447	1	0.447	1.342	0.277	-0.128	0	0.447	-0.128	0	N/A	-2	N/A	-1.98	-1.98
PIWIL4	0.258	0.577	N/A	N/A	-1.147	-0.905	N/A	0.832	-1.213	N/A	0.832	0.258	-0.943	N/A	1.414	-1	N/A	N/A	-2.268
MYB	2.217	1.474	1.85	-0.363	0.96	N/A	1.271	1.307	1.408	N/A	0.184	0.589	N/A	0	N/A	N/A	N/A	N/A	N/A
APC	-0.447	-1.982	-0.896	N/A	0.447	1.342	-0.896	-0.447	-0.896	-0.896	-1.387	-1.982	N/A	0	N/A	N/A	N/A	N/A	N/A
PAF1	N/A	N/A	1.667	N/A	2	N/A	N/A	N/A	2	N/A	2.828	N/A	N/A	0.447	N/A	N/A	N/A	N/A	-2.449
LIN28A	2.609	1.685	1.159	N/A	0.665	-0.061	1.62	N/A	1.551	1.981	N/A	N/A	N/A	N/A	N/A	N/A	N/A	N/A	N/A
HSF1	1.267	0.444	-0.604	0.342	0.115	0.332	-0.576	-0.699	0.734	0.616	-1.135	-0.152	-0.753	1.673	0.288	0.355	N/A	0.911	0.331
RB	-2	N/A	-0.655	-0.2	-0.447	-1	-1	N/A	N/A	-1	-1	-2	-2	N/A	N/A	N/A	N/A	N/A	N/A
STAT3	N/A	0.542	1.141	N/A	-0.219	-0.65	0.717	1.659	0.652	0.445	0.688	1.133	N/A	1.108	1.526	0.757	N/A	N/A	N/A
HNF1B	0.378	2.135	0.946	N/A	0.378	1.633	N/A	0.378	0.788	N/A	1.342	0.841	N/A	0.707	N/A	-1.633	N/A	N/A	N/A
CDC20	N/A	1.633	N/A	N/A	N/A	N/A	0.478	2	1.633	1.387	0.816	0.816	N/A	1.387	N/A	-1	N/A	N/A	N/A
MINDY1	1	1	N/A	N/A	1	1	N/A	1	1	1	1	N/A	2	1	0	0	N/A	N/A	N/A
POU5F1	N/A	2.245	-0.383	N/A	N/A	N/A	1.755	N/A	N/A	1.196	1.802	N/A	N/A	-0.804	N/A	N/A	N/A	-1.896	0.909
ASPSCR1-TFE3	-0.194	0.653	0.389	-1.343	-0.213	N/A	1.648	N/A	N/A	0.653	0.971	0.102	N/A	N/A	1.982	N/A	N/A	N/A	-2.84
MACROH2A1	0.707	0	0	N/A	N/A	0.816	1.508	0.632	0.378	1.633	1	1.265	0.707	-1	-1.342	0	N/A	N/A	N/A
IL1A	N/A	N/A	1.857	N/A	0.59	0.565	1.234	N/A	2.099	0.675	N/A	1.32	N/A	1.464	1.167	N/A	N/A	N/A	N/A
YTHDF1	1	1.287	0.585	N/A	N/A	1	1	1	1.987	0.908	1	N/A	N/A	1.192	N/A	N/A	N/A	N/A	N/A
OTUB1	-0.64	-0.64	-0.816	-1.134	-1.109	-1.109	-0.816	N/A	-0.277	-0.64	0.896	N/A	-1.664	-0.277	0.152	-0.762	N/A	N/A	N/A
SHC1	0.777	-1.387	1.937	-0.342	-1.129	-1.432	-0.216	-1.129	0.342	-0.555	-0.447	0	0.426	-0.128	N/A	N/A	N/A	N/A	0.664
MRTFB	0.543	-0.308	N/A	N/A	-0.308	-2.345	-0.46	0.711	N/A	0.539	1.026	1.212	-1.951	-0.896	0.555	N/A	N/A	N/A	N/A
BCL6	-1.254	-0.555	-0.128	-0.104	-0.97	-0.128	-1.964	-0.896	-0.555	-0.651	-1.555	-0.97	-0.342	0	0	0.762	N/A	N/A	N/A
CYLD-AS1	N/A	0.333	1.265	N/A	0	N/A	0.707	0.333	2	N/A	N/A	N/A	1.667	N/A	N/A	N/A	2	-2.236	-0.277
TREM1	1.633	0.784	-0.408	1.147	-0.626	0.471	0	1.279	0.218	-0.209	-1.043	0.655	0.229	0	0.471	-1.5	N/A	N/A	N/A
DDX5	N/A	N/A	N/A	-2.333	N/A	N/A	-0.728	N/A	N/A	N/A	N/A	N/A	N/A	-1.134	-2.607	N/A	N/A	N/A	-3.837
NONO	N/A	N/A	N/A	N/A	1.612	N/A	N/A	0.872	N/A	N/A	2.484	1.306	1.983	N/A	N/A	N/A	N/A	N/A	-2.36
RRAS2	0	1.604	1.5	-1.89	N/A	1.069	-0.728	0.535	N/A	0.535	0.243	N/A	N/A	0.302	N/A	-2.121	N/A	N/A	N/A
IGF1R	N/A	1.276	1	N/A	-1.026	0.294	N/A	0.61	-0.16	0.647	0.721	1	1.632	0.647	1.446	N/A	N/A	N/A	N/A
JUNB	N/A	N/A	1.633	1.982	1.387	0.896	0.378	1	N/A	0.128	0	N/A	N/A	0.391	1.98	0.555	N/A	N/A	N/A
TMPRSS2-ERG	1.571	0.407	0.412	-0.07	0.951	0.471	0.816	0.447	0.728	-0.243	1.877	0.211	-0.081	0.894	-0.434	-0.632	N/A	N/A	N/A
LARP1	N/A	N/A	N/A	2.333	N/A	N/A	N/A	N/A	N/A	N/A	N/A	N/A	N/A	N/A	N/A	N/A	N/A	2.887	5
MMP1	1.741	1.091	0.808	0.115	N/A	0.692	1.254	1.432	1.555	0.555	N/A	0	0.915	N/A	N/A	N/A	N/A	N/A	N/A
NRG1	N/A	-0.927	0.149	N/A	-1.964	-1.96	-1.6	-0.445	0.574	-0.377	N/A	-0.859	-1.292	N/A	N/A	N/A	N/A	N/A	N/A
DNMT1	-0.466	0	-0.889	N/A	1.179	1.311	-1.935	-0.17	1.187	N/A	N/A	-1.26	0.104	0.377	0.784	N/A	N/A	N/A	0.45
CEBPB	N/A	N/A	0.926	N/A	1.772	N/A	2.281	1.535	N/A	N/A	1.095	0.726	N/A	1.762	N/A	N/A	N/A	N/A	N/A
BMI1	1.966	1.948	N/A	N/A	N/A	N/A	2.177	1.98	N/A	N/A	N/A	N/A	N/A	N/A	N/A	N/A	N/A	N/A	1.98
EPCAM	N/A	N/A	1.067	N/A	N/A	N/A	1.664	1.067	1.067	N/A	N/A	1.387	1.067	1.698	N/A	1	N/A	N/A	N/A
KAT5	N/A	0.508	N/A	N/A	N/A	2.954	1.792	N/A	N/A	N/A	1.016	1.585	-0.102	N/A	2	N/A	N/A	N/A	N/A
PTEN	-0.78	-1.216	-2.646	N/A	-0.174	N/A	N/A	N/A	-1.273	N/A	-1.869	N/A	-1.972	N/A	N/A	N/A	N/A	N/A	N/A
TRIB3	N/A	0.147	0.588	N/A	1.619	0.817	0.129	1.575	1.329	1.329	1.329	0.951	N/A	N/A	N/A	N/A	N/A	N/A	N/A
GSK3	N/A	-1.524	-0.725	N/A	0.062	0.062	N/A	-1.96	-0.072	-0.58	-1.96	-1.251	1.299	0.297	N/A	N/A	N/A	N/A	N/A
HDAC1	-0.054	1	1.722	1.052	N/A	N/A	0.706	N/A	N/A	1.99	1.053	1.257	0.232	N/A	N/A	N/A	N/A	N/A	-0.475
EGF	0.193	1.049	0.11	N/A	-0.418	0.058	N/A	1.874	N/A	0.258	0.491	0.273	-0.056	-0.017	1.837	-0.674	N/A	N/A	-2.137
CCNK	0.956	0.281	N/A	0.378	1.026	N/A	N/A	N/A	1.109	1.109	2.565	N/A	2	N/A	N/A	N/A	N/A	N/A	N/A
SKP2	1.704	1.253	1.104	0.882	N/A	N/A	N/A	N/A	1.98	N/A	0.849	0.391	1.253	N/A	N/A	N/A	N/A	N/A	N/A
SMARCE1	-0.923	-0.563	0.29	-0.239	0.574	0.113	0.574	0.113	-0.563	-0.563	-0.563	-0.02	-0.239	0.788	1.941	0.277	N/A	-1.067	N/A
IGF1	2.005	N/A	1.567	N/A	N/A	-1.073	1.628	N/A	0.976	1.135	0.367	0.367	N/A	N/A	0.284	N/A	N/A	N/A	N/A
PKC	N/A	N/A	N/A	N/A	N/A	N/A	-0.768	N/A	-0.55	-2.203	N/A	-2.176	N/A	-1.96	0.246	-1.467	N/A	N/A	N/A
EIF4G1	1.89	N/A	N/A	2.236	2	N/A	N/A	N/A	N/A	N/A	N/A	1	N/A	N/A	N/A	N/A	N/A	0	2.236
ESRRA	0.646	0.371	-0.769	N/A	1.258	0.034	N/A	0.419	0.414	-0.127	0.231	0.18	N/A	0.047	1.732	-1.217	N/A	-1.91	N/A
PRKCD	N/A	N/A	-1.362	N/A	1.177	N/A	1.693	N/A	-0.095	N/A	N/A	N/A	0.792	N/A	2	N/A	2.236	N/A	N/A
AKT	0.875	-0.301	0.837	N/A	-0.031	-0.748	-0.068	0.201	1.777	0.115	0.697	0.425	N/A	0.739	-0.186	1.257	N/A	N/A	1.08
NORAD	N/A	1.342	0.64	1.254	0.277	0.277	1	N/A	N/A	N/A	1.408	0.378	N/A	-0.378	N/A	0.447	N/A	N/A	-1.897
TERT	N/A	N/A	N/A	N/A	N/A	N/A	2.433	1.982	N/A	N/A	2.433	1.982	N/A	0.391	N/A	N/A	N/A	N/A	N/A
TEAD3	1.667	0.378	N/A	N/A	0	-2.414	-0.469	1.414	N/A	0.447	N/A	1.414	N/A	N/A	1	N/A	N/A	N/A	N/A
OVOL2	N/A	N/A	N/A	-2	N/A	N/A	N/A	N/A	-2.031	N/A	N/A	-1.781	-2.229	N/A	N/A	1.127	N/A	N/A	N/A
NGEF	0.905	0.577	-0.277	N/A	0	-1	N/A	0.632	0.707	0.333	1.387	1.387	N/A	-0.302	N/A	-1.633	N/A	N/A	N/A
IRGM	N/A	N/A	-2.333	N/A	N/A	N/A	N/A	N/A	-2.236	N/A	-2.229	N/A	-0.102	N/A	-2.236	N/A	N/A	N/A	N/A
THRB	-0.128	0	N/A	2.219	0.849	N/A	N/A	N/A	0.762	N/A	2.433	1.455	1.172	N/A	N/A	N/A	N/A	N/A	N/A
RUNX1-RUNX1T1	0.447	2	2	N/A	N/A	N/A	N/A	0.447	N/A	N/A	1	1.342	N/A	N/A	N/A	N/A	N/A	N/A	1.744
GSK3B	N/A	N/A	-1.478	N/A	0.059	2.245	-0.25	N/A	-0.366	0.792	-0.851	-1.814	-0.464	0.293	N/A	N/A	N/A	N/A	0.345
FGFR1	-0.563	-1.483	N/A	N/A	N/A	-0.956	N/A	-0.25	0.378	-0.816	-0.333	0.135	-0.563	-0.378	-0.447	-2.236	N/A	N/A	0.418
NFE2L2	-2.043	N/A	0.815	N/A	-0.972	-1.208	N/A	-0.782	N/A	-0.838	N/A	N/A	0.416	N/A	N/A	N/A	N/A	-1.432	-0.446
TEAD2	1.667	0.378	N/A	N/A	0	-2.236	0.378	1.414	N/A	0.447	N/A	1.414	N/A	N/A	1	N/A	N/A	N/A	N/A
EPHA2	N/A	N/A	N/A	N/A	-2	N/A	-1.342	1	N/A	-2.236	N/A	-1.342	-1	N/A	N/A	N/A	N/A	N/A	N/A
DNMT3B	N/A	-1.219	-1.915	N/A	N/A	N/A	N/A	N/A	N/A	N/A	-1.633	-1.915	N/A	N/A	N/A	N/A	N/A	N/A	-2.143
PFKFB3	1.98	N/A	N/A	1.98	1.131	N/A	N/A	N/A	0.927	N/A	N/A	N/A	1.98	N/A	N/A	N/A	N/A	N/A	0.808
EHMT2	-0.368	1.067	0.651	0.243	0.555	0.896	0.152	-0.277	0.152	0.152	0.128	0.243	0.651	0.128	-0.343	0.765	N/A	-1.715	-0.239
PI3K (family)	0.284	0.522	1.375	2.035	-0.508	-0.042	N/A	0.145	0.602	0.752	N/A	N/A	0.769	0.73	0.541	N/A	N/A	N/A	0.377
PAX3-FOXO1	N/A	N/A	N/A	0.796	N/A	N/A	1.589	N/A	1.551	1.954	N/A	1.948	N/A	N/A	N/A	N/A	N/A	N/A	-0.822
MASTL	0.404	N/A	N/A	N/A	0.742	N/A	N/A	N/A	N/A	1.546	2.438	N/A	0.636	-0.954	N/A	N/A	N/A	N/A	-1.901
REST	N/A	N/A	-2.215	N/A	N/A	N/A	N/A	-1.977	N/A	-1.977	N/A	N/A	N/A	N/A	N/A	N/A	N/A	N/A	-2.417
CIP2A	-1.023	0.295	-0.817	N/A	0.164	0.954	-1.474	0.525	0.272	-0.272	0	-0.254	N/A	-2.343	N/A	N/A	N/A	N/A	-0.156
VHL	N/A	-0.119	0.425	-1.299	-1.448	-0.378	N/A	-2.059	N/A	N/A	N/A	N/A	-0.94	-1.817	N/A	N/A	N/A	N/A	N/A
CDK9	N/A	1.474	1.474	N/A	N/A	N/A	2.387	1.949	N/A	1.199	N/A	N/A	N/A	N/A	N/A	N/A	N/A	N/A	N/A
POM121/POM121C	1.987	N/A	N/A	N/A	N/A	-0.246	N/A	1.342	N/A	N/A	N/A	1.987	1.98	N/A	N/A	N/A	N/A	-0.927	N/A
QKI	N/A	N/A	-1.195	N/A	N/A	-0.555	-1.698	-1.387	N/A	N/A	-1.387	-2.213	N/A	N/A	N/A	N/A	N/A	N/A	N/A
SOX17	N/A	-2	-1.387	N/A	-1.067	N/A	-1.982	N/A	N/A	N/A	N/A	-1.982	N/A	N/A	N/A	N/A	N/A	N/A	N/A
RC3H1	N/A	-1.342	-1.134	N/A	N/A	0.896	N/A	0.378	N/A	-0.378	0	N/A	N/A	-1.89	0.152	N/A	N/A	N/A	2.236
PLK1	0.381	1	1.522	N/A	-1.165	0.15	-0.849	N/A	-0.387	1.072	-1.029	-0.399	0.45	N/A	N/A	N/A	N/A	N/A	N/A
POU2F2	N/A	0.707	N/A	N/A	N/A	N/A	N/A	N/A	1.134	N/A	2.646	-0.378	0.707	-0.378	N/A	-0.447	1.982	N/A	N/A
FSH	1.664	-0.728	-0.391	0.478	0.728	0.958	N/A	0	0.152	N/A	N/A	0.168	0.152	-0.762	1.982	N/A	N/A	-0.152	-0.046
SNHG11	1.235	1.235	1.548	N/A	-0.991	-0.919	N/A	N/A	1.235	1.176	N/A	N/A	N/A	N/A	N/A	N/A	N/A	N/A	N/A
TFAP2C	0.326	0.031	0.199	0.199	0.489	-0.294	0.562	-0.267	-0.294	-0.294	0.524	-0.14	0.882	0.786	-0.894	-1.972	N/A	N/A	0.106
CDK19	-0.711	N/A	-1.897	0.659	-0.102	N/A	-0.389	N/A	0.508	N/A	N/A	-0.47	N/A	-1.32	0.342	N/A	N/A	0.308	1.508
RCN3	N/A	N/A	N/A	-1.414	N/A	N/A	-1.89	N/A	-0.816	N/A	N/A	N/A	N/A	N/A	N/A	N/A	N/A	-1.342	-2.688
EML4-ALK	N/A	1.414	N/A	N/A	N/A	N/A	N/A	2.879	N/A	1.108	N/A	0.176	-0.493	N/A	1.942	-0.137	N/A	N/A	N/A
WNT5A	N/A	N/A	N/A	N/A	2.449	N/A	N/A	N/A	1.692	N/A	N/A	N/A	N/A	N/A	2	2	N/A	N/A	N/A
MUC1	N/A	0.601	N/A	N/A	0.188	N/A	N/A	0.946	1.872	0.99	1.231	0.513	N/A	N/A	-0.02	-1.757	N/A	N/A	N/A
USP7	1.463	N/A	0.57	N/A	0.728	0.728	N/A	1.937	0.97	N/A	N/A	1.698	N/A	N/A	N/A	N/A	N/A	N/A	N/A
CLOCK	0.535	N/A	-1.89	N/A	N/A	N/A	N/A	N/A	N/A	-1.897	N/A	-0.277	0	N/A	-2	N/A	N/A	N/A	1.46
PRKCE	N/A	N/A	0.765	N/A	N/A	N/A	N/A	1.4	-0.532	0.218	N/A	0.059	-1.98	1.091	N/A	N/A	N/A	N/A	-1.982
TWF1	N/A	-1.89	-1.667	N/A	N/A	N/A	-0.57	-1.342	0.302	0	N/A	0.143	1	-0.707	N/A	N/A	N/A	N/A	0.361
BMP4	N/A	N/A	-1.236	N/A	-0.149	-1.09	-0.137	N/A	-0.729	-2.143	N/A	N/A	N/A	N/A	N/A	-2.414	N/A	N/A	N/A
RPA1	N/A	N/A	N/A	N/A	N/A	N/A	N/A	N/A	-0.94	-1.997	-0.94	-1.997	-1.997	N/A	N/A	N/A	N/A	N/A	N/A
PELP1	N/A	N/A	0	1.633	0	0.447	0	0.816	1.342	0.816	0.816	0.816	N/A	-1	N/A	N/A	N/A	N/A	N/A
CST5	N/A	N/A	N/A	-0.324	N/A	N/A	-0.522	N/A	-0.426	-0.688	N/A	-1.706	0.392	N/A	N/A	N/A	N/A	0.775	2.838
interferon alpha	N/A	0.781	N/A	N/A	N/A	N/A	N/A	0.563	1.414	2	2.343	0.508	N/A	N/A	N/A	N/A	N/A	N/A	N/A
CDK6	N/A	N/A	N/A	N/A	N/A	N/A	-0.653	-2.63	N/A	-1.982	N/A	N/A	N/A	-0.333	N/A	-2	N/A	N/A	N/A
METTL1	N/A	N/A	0.377	N/A	-2.211	-0.958	N/A	N/A	1.072	N/A	N/A	N/A	N/A	-0.957	N/A	N/A	N/A	N/A	-1.969
PCDH11Y	N/A	1.067	1.982	N/A	0.849	-0.283	0.863	0.342	N/A	N/A	N/A	1.067	N/A	1.067	N/A	N/A	N/A	N/A	N/A
PIM1	1.834	N/A	N/A	N/A	0.816	N/A	-0.186	0.097	N/A	1.546	2.425	0.524	N/A	N/A	N/A	N/A	N/A	N/A	N/A
FTO	N/A	0.843	0.764	N/A	N/A	N/A	0.768	N/A	1.651	1.348	0.768	0.298	N/A	0.984	N/A	N/A	N/A	N/A	N/A
PDLIM2	-0.905	N/A	-0.258	N/A	N/A	N/A	-0.832	-2.121	N/A	N/A	-0.632	-1.387	-0.577	-0.302	0.378	N/A	N/A	N/A	N/A
KPNB1	N/A	1.982	1.698	N/A	N/A	N/A	1.109	1.067	N/A	N/A	N/A	1.432	N/A	N/A	N/A	N/A	N/A	N/A	N/A
LH	1.673	-0.61	-0.61	-0.389	0.721	N/A	N/A	0.055	-0.128	N/A	N/A	0.208	N/A	N/A	1.937	N/A	N/A	0.2	-0.677
EWSR1-FLI1	-0.657	0.309	N/A	N/A	0.399	2.108	N/A	-0.596	0.426	-0.377	N/A	-0.796	N/A	1.514	-0.016	N/A	N/A	N/A	N/A
RBM5	-1.17	-0.527	N/A	N/A	-2.201	-1.996	N/A	-0.109	N/A	N/A	N/A	-1.129	N/A	N/A	N/A	N/A	N/A	N/A	0.048
FOS	0	1	1.134	1.526	N/A	-0.371	0	0.963	0.084	0.295	0	-0.084	N/A	0.557	1.153	N/A	N/A	N/A	N/A
PI3K (complex)	N/A	0.056	N/A	N/A	0.766	0.526	N/A	N/A	0.592	0.109	1.4	N/A	2.2	N/A	1.513	N/A	N/A	N/A	N/A
TGFB2-AS1	N/A	0.227	N/A	N/A	N/A	0.518	N/A	-2.121	N/A	N/A	N/A	-2.333	-1.914	N/A	N/A	N/A	N/A	N/A	N/A
NEK8	N/A	0.988	1.086	N/A	0.898	1.177	N/A	N/A	1.976	N/A	N/A	0.988	N/A	N/A	N/A	N/A	N/A	N/A	N/A
PKNOX2	-1.06	0	-0.447	N/A	N/A	N/A	N/A	N/A	-2	N/A	N/A	-1	-1.188	-0.447	N/A	N/A	N/A	N/A	-0.886
TAF1D	N/A	1.982	N/A	N/A	N/A	N/A	1.982	N/A	N/A	N/A	N/A	N/A	1.982	-1.067	N/A	N/A	N/A	N/A	N/A
CCN2	N/A	0	0	N/A	1.067	-0.218	-0.73	1.067	N/A	N/A	0.314	-0.219	1.982	-0.218	N/A	-0.218	N/A	N/A	-0.801
EFNA5	N/A	N/A	0.816	N/A	-0.447	0	N/A	N/A	0	0.378	-0.816	N/A	0	-1.134	1	2.236	N/A	N/A	N/A
IKZF3	0.707	0.378	0	N/A	N/A	0.905	1.667	0.905	0	1.633	0	0.632	N/A	N/A	N/A	N/A	N/A	N/A	N/A
EFNA1	N/A	N/A	1.51	N/A	-0.788	N/A	N/A	0.113	0.478	0.788	-0.239	N/A	0.378	-0.213	N/A	2.236	N/A	N/A	N/A
RXRA	N/A	N/A	N/A	N/A	1.387	N/A	N/A	N/A	N/A	1.067	1.664	1.172	0.555	N/A	N/A	N/A	N/A	N/A	-0.849
NR3C1	N/A	0.369	N/A	N/A	N/A	N/A	1.988	1.467	N/A	N/A	N/A	1.505	0.862	N/A	0.215	N/A	N/A	N/A	-0.215
EFNA2	N/A	0.816	0.816	N/A	-0.378	-0.816	N/A	N/A	-0.378	0	0	N/A	-0.378	-1	N/A	2	N/A	N/A	N/A
HEIH	0.447	N/A	N/A	N/A	N/A	-0.447	-0.64	0.816	-1.219	-0.378	N/A	-0.563	N/A	0.128	N/A	-1.941	N/A	N/A	N/A
SORL1	2.143	N/A	N/A	N/A	N/A	N/A	N/A	N/A	1.807	0.535	N/A	N/A	N/A	1.941	N/A	N/A	N/A	N/A	N/A
BCR (complex)	N/A	N/A	N/A	N/A	N/A	N/A	N/A	N/A	N/A	0.025	N/A	N/A	N/A	N/A	N/A	-2.449	N/A	N/A	-3.913
EFNA3	N/A	N/A	0.816	N/A	N/A	0	N/A	N/A	0	0.378	-0.816	N/A	0	-1.134	1	2.236	N/A	N/A	N/A
EFNA4	N/A	N/A	0.816	N/A	N/A	0	N/A	N/A	0	0.378	-0.816	N/A	0	-1.134	1	2.236	N/A	N/A	N/A
SMAD3	N/A	0	0.538	0.115	N/A	N/A	0.985	0.808	N/A	1.498	N/A	-0.049	N/A	N/A	1.972	N/A	N/A	N/A	0.414
IRF2	N/A	N/A	N/A	N/A	-0.563	-0.239	-0.239	N/A	0.478	-0.213	0.711	0.788	0.632	N/A	N/A	-1.664	N/A	-0.816	N/A
LATS2	N/A	0	-0.447	-1.195	N/A	1.982	0	N/A	N/A	N/A	N/A	-0.788	-1.912	N/A	N/A	N/A	N/A	N/A	N/A
FOXA2	N/A	2.412	N/A	N/A	N/A	N/A	N/A	N/A	N/A	-0.137	1.914	1.342	N/A	N/A	N/A	N/A	N/A	N/A	0.517
INS	N/A	N/A	N/A	N/A	N/A	N/A	-1.969	N/A	-2.335	N/A	N/A	N/A	-0.895	N/A	0.503	N/A	N/A	N/A	-0.589
INHBA	2.646	1.732	N/A	N/A	N/A	N/A	N/A	1.89	N/A	N/A	N/A	N/A	N/A	N/A	N/A	N/A	N/A	N/A	N/A
RELA	N/A	N/A	N/A	N/A	-0.313	-1.454	1.013	N/A	-0.108	0.406	0.386	0.828	N/A	0.1	1.609	N/A	N/A	N/A	N/A
ISG15	-2.236	N/A	N/A	N/A	N/A	N/A	N/A	N/A	N/A	N/A	-0.64	N/A	-2.219	0.106	-1	N/A	N/A	N/A	N/A
FAT1	N/A	N/A	-1.964	N/A	-0.305	N/A	-1.944	N/A	N/A	N/A	N/A	-1.982	N/A	N/A	N/A	N/A	N/A	N/A	N/A
POGLUT3	N/A	N/A	N/A	N/A	N/A	N/A	N/A	0.927	N/A	0.927	0.927	1.987	N/A	N/A	0.927	N/A	N/A	N/A	-0.488
CCAR2	N/A	N/A	0.447	-0.378	N/A	-0.447	-0.707	N/A	-0.447	-1	N/A	N/A	N/A	0	N/A	N/A	N/A	-1	1.667
CD44	N/A	0.658	N/A	N/A	N/A	N/A	N/A	0.605	1.035	0.373	N/A	-0.326	-0.194	1.686	0.771	N/A	N/A	N/A	-0.394
NEUROG1	N/A	-2.236	N/A	N/A	N/A	-0.378	N/A	N/A	N/A	N/A	N/A	-0.378	N/A	N/A	N/A	N/A	-1	-2	N/A
IFITM1	1.98	N/A	1.982	N/A	N/A	N/A	N/A	1.982	N/A	N/A	N/A	N/A	N/A	N/A	N/A	N/A	N/A	N/A	N/A
EHMT1	-0.333	1.066	N/A	N/A	N/A	N/A	N/A	N/A	N/A	-1.897	N/A	N/A	N/A	N/A	N/A	N/A	N/A	-2.646	N/A
mir-8 (includes others)	N/A	N/A	N/A	N/A	N/A	N/A	-1.706	N/A	N/A	N/A	N/A	-2.187	N/A	N/A	N/A	N/A	N/A	N/A	-1.948
AGAP2-AS1	N/A	1.438	1.662	N/A	N/A	N/A	1.01	N/A	1.264	N/A	N/A	N/A	N/A	N/A	N/A	N/A	N/A	N/A	0.412
CDCP1	N/A	1.103	1.342	N/A	0.254	N/A	N/A	N/A	1.951	N/A	N/A	1.103	N/A	N/A	N/A	N/A	N/A	N/A	N/A
LDHA	N/A	N/A	0.788	N/A	1.134	2.121	N/A	N/A	-0.547	N/A	1.134	N/A	N/A	N/A	N/A	N/A	N/A	N/A	N/A
ERK	N/A	N/A	N/A	N/A	-1.019	N/A	-0.446	N/A	-0.045	-1.019	N/A	-2.035	N/A	0.484	N/A	-0.388	N/A	N/A	0.261
PTTG1	1.98	1.067	0.896	N/A	N/A	N/A	N/A	N/A	N/A	N/A	N/A	N/A	1.067	N/A	N/A	N/A	N/A	N/A	0.651
F7	-0.2	N/A	0.6	N/A	-2.2	0	N/A	0.218	-0.655	N/A	N/A	-0.655	N/A	1.091	N/A	N/A	N/A	N/A	N/A
MAPK9	N/A	N/A	N/A	N/A	0.64	N/A	N/A	N/A	N/A	N/A	N/A	N/A	-1.195	1.982	N/A	N/A	N/A	N/A	-1.715
NAMPT	N/A	-1.067	N/A	N/A	-1.067	N/A	-1.387	N/A	N/A	N/A	-1.982	N/A	N/A	N/A	N/A	N/A	N/A	N/A	N/A
ZEB1	1.291	N/A	1.091	N/A	N/A	N/A	0.296	N/A	1.82	0.516	0.067	-0.415	N/A	N/A	N/A	N/A	N/A	N/A	N/A
IL13	N/A	N/A	0.782	N/A	N/A	0.096	N/A	N/A	-0.029	0.276	-0.333	N/A	N/A	-1.246	-0.948	N/A	N/A	N/A	1.755
IFNL1	N/A	N/A	N/A	N/A	1.153	N/A	N/A	N/A	1.98	N/A	2.28	N/A	N/A	N/A	N/A	N/A	N/A	N/A	N/A
JNK	N/A	N/A	N/A	N/A	N/A	N/A	N/A	N/A	N/A	-1.912	N/A	-1.526	N/A	N/A	N/A	-1.964	N/A	N/A	N/A
KDM3A	-0.156	0.254	0.772	-1.664	-1.316	N/A	0.547	-0.156	0.254	0.254	N/A	N/A	N/A	N/A	N/A	N/A	N/A	N/A	N/A
HAVCR1	N/A	N/A	N/A	1.081	1.224	-0.152	-0.914	N/A	N/A	N/A	N/A	N/A	N/A	N/A	N/A	N/A	N/A	1.987	N/A
CAB39L	N/A	N/A	N/A	-1.89	N/A	N/A	N/A	N/A	N/A	N/A	N/A	N/A	N/A	N/A	N/A	N/A	N/A	N/A	-3.464
STK26	N/A	0	-1.964	N/A	N/A	0	N/A	N/A	N/A	N/A	N/A	-2.414	N/A	N/A	N/A	N/A	N/A	N/A	-0.973
STIM1	N/A	N/A	N/A	N/A	-1.89	-1.342	-0.378	N/A	N/A	0.447	N/A	N/A	-0.816	-0.447	N/A	N/A	N/A	N/A	N/A
PLA2R1	N/A	N/A	N/A	0.104	N/A	0	1.432	2	N/A	N/A	N/A	N/A	N/A	N/A	N/A	N/A	N/A	N/A	-1.751
USP18	N/A	-0.943	0.128	N/A	N/A	1.98	N/A	1.387	N/A	N/A	-0.277	0.555	N/A	N/A	0	N/A	N/A	N/A	N/A
UBA1	N/A	N/A	1	N/A	N/A	N/A	2	N/A	N/A	N/A	N/A	N/A	N/A	N/A	N/A	N/A	N/A	N/A	2.236
NANOG	N/A	-0.426	N/A	N/A	N/A	N/A	N/A	-0.667	-2.233	-1.903	N/A	N/A	N/A	N/A	N/A	N/A	N/A	N/A	N/A
MYOCD	N/A	N/A	N/A	2	N/A	N/A	N/A	2.621	N/A	N/A	N/A	N/A	-0.478	0.128	N/A	N/A	N/A	N/A	N/A
NOX4	N/A	N/A	N/A	N/A	0.173	N/A	N/A	0.592	0	N/A	N/A	0.576	0.686	N/A	N/A	-1.047	N/A	N/A	2.061
XBP1	N/A	-1.387	N/A	N/A	N/A	N/A	N/A	-0.152	-1.067	N/A	0.277	N/A	N/A	N/A	N/A	N/A	N/A	N/A	-2.209
TCF7L2	N/A	N/A	2.491	N/A	N/A	1.833	0.762	N/A	N/A	N/A	N/A	N/A	N/A	N/A	N/A	N/A	N/A	N/A	N/A
HOTAIR	1.216	0.44	0.979	N/A	N/A	N/A	N/A	N/A	N/A	N/A	N/A	N/A	N/A	2.2	N/A	N/A	N/A	N/A	-0.213
NRP1	N/A	N/A	N/A	N/A	N/A	-1.982	-1.067	N/A	N/A	N/A	N/A	N/A	N/A	N/A	N/A	N/A	N/A	N/A	-1.98
CCL5	-0.816	0	N/A	N/A	-0.447	-0.447	N/A	N/A	N/A	N/A	-0.816	N/A	N/A	N/A	N/A	N/A	N/A	N/A	-2.449
ITGB1	0.64	2.236	N/A	N/A	N/A	N/A	N/A	N/A	N/A	N/A	N/A	N/A	N/A	1.982	N/A	N/A	N/A	N/A	N/A
LATS1	N/A	0	-0.447	0	0	1	-0.378	N/A	N/A	1	N/A	-0.378	-1.633	N/A	N/A	N/A	N/A	N/A	N/A
EIF2AK2	N/A	1.709	N/A	N/A	N/A	N/A	N/A	N/A	N/A	N/A	1.808	N/A	1.316	N/A	N/A	N/A	N/A	N/A	N/A
TREX1	N/A	N/A	N/A	-2.449	N/A	N/A	N/A	-0.632	N/A	N/A	-1.667	0	N/A	N/A	N/A	N/A	N/A	N/A	N/A
CSF	N/A	0.707	N/A	N/A	N/A	-2	N/A	N/A	N/A	N/A	N/A	N/A	N/A	N/A	N/A	N/A	N/A	N/A	-2
CCL2	N/A	N/A	N/A	N/A	N/A	2.236	N/A	N/A	0.447	N/A	1.342	N/A	N/A	N/A	N/A	N/A	N/A	N/A	0.632
STAT1	N/A	N/A	N/A	N/A	N/A	-1.982	N/A	-0.684	N/A	N/A	N/A	N/A	N/A	1.982	N/A	N/A	N/A	N/A	N/A
RAC1	1.96	1.165	0.749	N/A	N/A	N/A	N/A	N/A	N/A	N/A	N/A	0.254	N/A	-0.509	N/A	N/A	N/A	N/A	N/A
IKK (complex)	2.224	N/A	N/A	N/A	0.351	N/A	N/A	N/A	N/A	N/A	2	N/A	N/A	N/A	N/A	N/A	N/A	N/A	N/A
CDK4/6	N/A	N/A	N/A	N/A	1.964	0.493	N/A	N/A	N/A	N/A	N/A	N/A	N/A	N/A	N/A	1.4	N/A	N/A	0.64
TRIM2	N/A	N/A	N/A	2.213	N/A	N/A	1.172	N/A	N/A	N/A	N/A	N/A	1.067	N/A	N/A	N/A	N/A	N/A	N/A
TCR (complex)	N/A	N/A	N/A	N/A	N/A	N/A	N/A	N/A	0.552	N/A	N/A	N/A	0.198	N/A	1.984	0.343	N/A	N/A	-1.354
EGLN	N/A	1.146	N/A	N/A	0.882	N/A	N/A	N/A	N/A	N/A	N/A	N/A	0.251	N/A	N/A	N/A	N/A	N/A	2.144
TGF beta	-0.632	-1.744	-0.493	N/A	N/A	N/A	-1.123	N/A	N/A	0.415	N/A	N/A	N/A	N/A	N/A	N/A	N/A	N/A	N/A
SOX11	N/A	N/A	1.29	N/A	-0.47	N/A	0	2.18	N/A	N/A	N/A	0.434	0	N/A	N/A	N/A	N/A	N/A	N/A
ETV3	N/A	N/A	N/A	N/A	N/A	N/A	N/A	N/A	N/A	N/A	-2.121	N/A	N/A	N/A	N/A	N/A	N/A	N/A	2.236
ETV6-RUNX1	N/A	N/A	N/A	N/A	N/A	N/A	N/A	N/A	N/A	N/A	N/A	N/A	N/A	1.103	N/A	1.265	N/A	N/A	1.964
OSM	1.952	-0.571	N/A	N/A	N/A	-0.287	N/A	N/A	N/A	N/A	N/A	N/A	0.373	N/A	1.147	N/A	N/A	N/A	N/A
IRF4	N/A	N/A	N/A	N/A	N/A	N/A	N/A	0.853	N/A	1.294	N/A	2.155	N/A	N/A	N/A	N/A	N/A	N/A	N/A
FAM117B	0.447	-0.816	N/A	N/A	-2	-1	N/A	N/A	N/A	N/A	N/A	N/A	N/A	N/A	N/A	N/A	N/A	N/A	N/A
RUNX2	N/A	N/A	N/A	N/A	N/A	N/A	0.373	N/A	N/A	N/A	N/A	N/A	-2.2	-1.671	N/A	N/A	N/A	N/A	N/A
LGALS3	N/A	2.216	1.99	N/A	N/A	N/A	N/A	N/A	N/A	N/A	N/A	N/A	N/A	N/A	N/A	N/A	N/A	N/A	N/A
HIBCH	N/A	-1.134	N/A	N/A	N/A	N/A	N/A	-2	N/A	N/A	N/A	N/A	N/A	N/A	N/A	N/A	N/A	N/A	1.069
BTK	N/A	N/A	1.387	N/A	1.98	N/A	N/A	N/A	N/A	N/A	N/A	0.651	0	-0.128	N/A	N/A	N/A	N/A	N/A
PTPRR	N/A	N/A	N/A	N/A	N/A	N/A	N/A	N/A	N/A	N/A	N/A	N/A	N/A	N/A	N/A	N/A	N/A	N/A	4.143
IL4	N/A	N/A	N/A	N/A	N/A	N/A	N/A	N/A	N/A	-1.941	N/A	N/A	N/A	N/A	-0.429	N/A	N/A	N/A	1.754
RIPK2	N/A	N/A	N/A	N/A	N/A	-2	N/A	N/A	N/A	N/A	2.121	N/A	N/A	N/A	N/A	N/A	N/A	N/A	N/A
ECSIT	N/A	1.951	N/A	N/A	1.103	N/A	N/A	N/A	N/A	N/A	N/A	N/A	-1.067	N/A	N/A	N/A	N/A	N/A	N/A
SIRT1	N/A	-0.101	N/A	N/A	N/A	N/A	-2.39	N/A	0.294	N/A	-1.334	N/A	N/A	N/A	N/A	N/A	N/A	N/A	N/A
GPS2	N/A	N/A	-2	N/A	-0.132	N/A	N/A	N/A	N/A	-1.987	N/A	N/A	N/A	N/A	N/A	N/A	N/A	N/A	N/A
SREBF1	N/A	N/A	N/A	-0.011	N/A	N/A	N/A	N/A	N/A	-0.255	N/A	-0.34	-1.144	N/A	N/A	N/A	N/A	N/A	-2.332
TWIST1	1.899	0.803	-0.106	N/A	N/A	N/A	N/A	-0.083	N/A	N/A	0.639	N/A	0.07	0.309	N/A	N/A	N/A	N/A	-0.15
METTL4	2	N/A	N/A	N/A	N/A	N/A	2	N/A	N/A	N/A	N/A	N/A	N/A	N/A	N/A	N/A	N/A	N/A	N/A
AURKB	N/A	2	N/A	N/A	N/A	N/A	N/A	N/A	N/A	N/A	N/A	N/A	2	N/A	N/A	N/A	N/A	N/A	N/A
WDR73	N/A	N/A	N/A	N/A	N/A	N/A	2	N/A	N/A	N/A	N/A	N/A	N/A	N/A	N/A	N/A	N/A	N/A	2
mir-221 (includes others)	N/A	N/A	1.994	N/A	N/A	N/A	N/A	N/A	1.994	N/A	N/A	N/A	N/A	N/A	N/A	N/A	N/A	N/A	N/A
TFDP1	N/A	1.987	N/A	N/A	N/A	N/A	N/A	1.987	N/A	N/A	N/A	N/A	N/A	N/A	N/A	N/A	N/A	N/A	N/A
CEBPA	-0.176	-0.608	N/A	N/A	N/A	N/A	N/A	-0.706	-0.266	N/A	N/A	0.105	0.426	N/A	1.671	N/A	N/A	N/A	N/A
NDRG1	N/A	N/A	N/A	N/A	N/A	N/A	N/A	N/A	N/A	N/A	N/A	N/A	N/A	N/A	N/A	N/A	N/A	1.969	1.947
SMARCA2	0.277	N/A	N/A	N/A	1	1	1.633	N/A	N/A	N/A	N/A	N/A	N/A	N/A	N/A	N/A	N/A	N/A	N/A
ATG5	N/A	N/A	N/A	-2.333	N/A	N/A	N/A	N/A	N/A	N/A	N/A	-0.137	N/A	N/A	N/A	N/A	N/A	N/A	-1.432
PKM	N/A	N/A	N/A	N/A	N/A	-0.739	N/A	N/A	N/A	N/A	N/A	N/A	N/A	-0.946	N/A	-1.96	N/A	N/A	-0.237
BACH1	N/A	N/A	N/A	N/A	N/A	N/A	N/A	N/A	N/A	N/A	N/A	N/A	N/A	N/A	N/A	N/A	N/A	1.067	2.689
PSMD10	N/A	N/A	1.977	0.298	N/A	N/A	N/A	N/A	N/A	N/A	N/A	N/A	0.391	N/A	N/A	N/A	N/A	N/A	-1.067
TEAD	N/A	N/A	N/A	N/A	N/A	N/A	0	0.927	N/A	N/A	N/A	-1.131	N/A	-0.132	-1.522	N/A	N/A	N/A	N/A
MTOR	N/A	N/A	N/A	N/A	N/A	1.261	N/A	N/A	0.232	N/A	N/A	N/A	N/A	N/A	2.189	N/A	N/A	N/A	N/A
DDX3X	N/A	N/A	N/A	N/A	N/A	N/A	N/A	N/A	N/A	N/A	N/A	0.391	-1.109	N/A	N/A	N/A	N/A	N/A	-2.158
FOXO3	N/A	0.395	N/A	N/A	N/A	N/A	N/A	N/A	-1.972	N/A	N/A	N/A	-1.283	N/A	N/A	N/A	N/A	N/A	N/A
ODC1	-0.378	N/A	N/A	N/A	N/A	-0.447	N/A	N/A	N/A	N/A	N/A	N/A	N/A	2	0.816	N/A	N/A	N/A	N/A
NTRK3	N/A	N/A	N/A	N/A	N/A	N/A	N/A	N/A	0.463	N/A	N/A	N/A	1.969	-1.131	N/A	N/A	N/A	N/A	N/A
BCAR4	0.152	-0.765	N/A	N/A	-1.964	N/A	N/A	N/A	-0.655	N/A	N/A	N/A	N/A	N/A	N/A	N/A	N/A	N/A	N/A
CBX5	N/A	1	N/A	N/A	N/A	N/A	N/A	N/A	N/A	0.333	N/A	0.302	0	N/A	N/A	N/A	N/A	N/A	1.897
SIX1	N/A	N/A	N/A	N/A	N/A	0	-1	-0.194	N/A	N/A	-1.508	-0.194	N/A	-0.632	N/A	N/A	N/A	N/A	N/A
PPARD	0.218	2.433	N/A	N/A	0.816	N/A	N/A	N/A	N/A	N/A	N/A	N/A	N/A	N/A	N/A	N/A	N/A	N/A	N/A
CLPB	N/A	N/A	N/A	N/A	N/A	N/A	N/A	N/A	N/A	N/A	N/A	N/A	N/A	N/A	N/A	N/A	N/A	N/A	3.464
ZFAS1	N/A	0.562	0	0.927	N/A	N/A	N/A	N/A	N/A	N/A	N/A	N/A	1.969	N/A	N/A	N/A	N/A	N/A	N/A
SOX4	N/A	1.981	N/A	N/A	1.267	N/A	N/A	N/A	N/A	N/A	N/A	0.205	N/A	N/A	N/A	N/A	N/A	N/A	N/A
UHRF1	N/A	-0.447	N/A	N/A	N/A	N/A	N/A	N/A	N/A	N/A	N/A	N/A	-2	N/A	1	N/A	N/A	N/A	N/A
HBEGF	2	N/A	N/A	N/A	N/A	N/A	N/A	N/A	N/A	N/A	N/A	N/A	1.414	N/A	N/A	N/A	N/A	N/A	N/A
TLR7/8	N/A	0.447	N/A	N/A	N/A	-0.447	N/A	N/A	2	-0.447	N/A	N/A	N/A	N/A	N/A	N/A	N/A	N/A	N/A
MMP9	N/A	N/A	0.152	N/A	N/A	N/A	N/A	N/A	N/A	N/A	N/A	N/A	N/A	N/A	0.728	N/A	N/A	N/A	-2.449
TLR7	N/A	N/A	N/A	N/A	N/A	N/A	N/A	N/A	N/A	N/A	N/A	N/A	N/A	1.414	1.912	N/A	N/A	N/A	N/A
SAMMSON	N/A	N/A	N/A	N/A	N/A	N/A	N/A	N/A	N/A	N/A	N/A	N/A	N/A	N/A	N/A	N/A	N/A	N/A	3.317
COL18A1	N/A	N/A	N/A	N/A	N/A	2.138	N/A	N/A	N/A	N/A	N/A	N/A	N/A	N/A	N/A	0.896	N/A	N/A	-0.277
TXNIP	N/A	N/A	N/A	N/A	N/A	0.49	N/A	N/A	N/A	-1.963	N/A	N/A	N/A	N/A	N/A	0.851	N/A	N/A	N/A
LAMP2	N/A	N/A	N/A	N/A	N/A	1.188	N/A	N/A	N/A	N/A	N/A	N/A	N/A	1.974	N/A	N/A	N/A	N/A	N/A
NFKB1	N/A	N/A	N/A	N/A	N/A	N/A	N/A	N/A	N/A	N/A	1.254	N/A	N/A	N/A	1.905	N/A	N/A	N/A	N/A
GNA12	N/A	N/A	N/A	2	N/A	N/A	N/A	N/A	N/A	N/A	N/A	N/A	N/A	N/A	N/A	N/A	N/A	N/A	-1.121
SATB2	N/A	N/A	1.067	N/A	N/A	N/A	N/A	N/A	1.982	N/A	N/A	N/A	N/A	N/A	N/A	N/A	N/A	N/A	N/A
NOTCH2	N/A	N/A	N/A	N/A	N/A	N/A	0	N/A	N/A	N/A	N/A	N/A	N/A	1.969	1.067	N/A	N/A	N/A	N/A
AMFR	1	N/A	2	N/A	N/A	N/A	N/A	N/A	N/A	N/A	N/A	N/A	N/A	N/A	N/A	N/A	N/A	N/A	N/A
CNOT6L	N/A	N/A	N/A	N/A	N/A	N/A	1	N/A	N/A	N/A	N/A	N/A	2	N/A	N/A	N/A	N/A	N/A	N/A
CNOT6	N/A	N/A	N/A	N/A	N/A	N/A	1	N/A	N/A	N/A	N/A	N/A	2	N/A	N/A	N/A	N/A	N/A	N/A
HAX1	N/A	N/A	N/A	N/A	N/A	N/A	N/A	N/A	N/A	N/A	N/A	N/A	N/A	N/A	N/A	N/A	N/A	N/A	3
IFNA2	N/A	N/A	N/A	N/A	N/A	N/A	N/A	N/A	N/A	N/A	1.94	N/A	-0.148	0.88	N/A	N/A	N/A	N/A	N/A
HDAC6	N/A	N/A	N/A	N/A	-0.152	N/A	1.067	N/A	1.715	N/A	N/A	N/A	N/A	N/A	N/A	N/A	N/A	N/A	N/A
IL5	N/A	N/A	N/A	2	0.896	N/A	N/A	N/A	N/A	N/A	N/A	N/A	N/A	N/A	N/A	N/A	N/A	N/A	N/A
PAK1	N/A	N/A	2	N/A	N/A	N/A	0.025	N/A	N/A	N/A	N/A	0.854	N/A	N/A	N/A	N/A	N/A	N/A	N/A
FOXL2	N/A	N/A	N/A	N/A	-0.883	N/A	N/A	N/A	N/A	N/A	N/A	N/A	1.98	N/A	N/A	N/A	N/A	N/A	N/A
LDL	N/A	N/A	N/A	N/A	N/A	N/A	N/A	N/A	N/A	-1.284	-1.545	N/A	N/A	N/A	N/A	N/A	N/A	N/A	N/A
PTGS2	N/A	-0.849	N/A	-1.96	N/A	N/A	N/A	N/A	N/A	N/A	N/A	N/A	N/A	N/A	N/A	N/A	N/A	N/A	N/A
CD3 (complex)	N/A	N/A	N/A	N/A	N/A	N/A	N/A	N/A	N/A	N/A	N/A	N/A	N/A	N/A	0.411	N/A	N/A	N/A	-2.353
BSG	N/A	N/A	1.664	N/A	N/A	N/A	N/A	N/A	N/A	N/A	N/A	1.067	N/A	N/A	N/A	N/A	N/A	N/A	N/A
IL15	N/A	N/A	N/A	N/A	N/A	0.366	N/A	N/A	N/A	N/A	N/A	N/A	N/A	N/A	N/A	-2.224	N/A	N/A	N/A
MEMO1	N/A	N/A	2	N/A	N/A	N/A	N/A	N/A	N/A	N/A	N/A	0.447	N/A	N/A	N/A	N/A	N/A	N/A	N/A
N-CoR	N/A	N/A	N/A	N/A	N/A	0.447	N/A	N/A	0	N/A	N/A	N/A	N/A	N/A	N/A	2	N/A	N/A	N/A
NFATC2	2.434	N/A	N/A	N/A	N/A	N/A	N/A	N/A	N/A	N/A	N/A	N/A	N/A	N/A	N/A	N/A	N/A	N/A	N/A
mir-122 (includes others)	0.371	N/A	1.994	N/A	N/A	N/A	N/A	N/A	N/A	N/A	N/A	N/A	N/A	N/A	N/A	N/A	N/A	N/A	-0.025
RAB1B	N/A	N/A	N/A	N/A	N/A	N/A	N/A	N/A	N/A	N/A	N/A	N/A	0.659	N/A	N/A	N/A	N/A	N/A	-1.599
IKBKE	N/A	N/A	N/A	N/A	N/A	-0.271	N/A	N/A	N/A	N/A	N/A	N/A	1.987	N/A	N/A	N/A	N/A	N/A	N/A
TASL	N/A	N/A	N/A	N/A	N/A	N/A	N/A	N/A	N/A	N/A	2.236	N/A	N/A	N/A	N/A	N/A	N/A	N/A	N/A
SLC15A4	N/A	N/A	N/A	N/A	N/A	N/A	N/A	N/A	N/A	N/A	2.236	N/A	N/A	N/A	N/A	N/A	N/A	N/A	N/A
RPSA	N/A	N/A	N/A	N/A	N/A	N/A	N/A	N/A	0	N/A	-2.236	N/A	N/A	0	N/A	N/A	N/A	N/A	N/A
IL12 (complex)	N/A	N/A	N/A	N/A	N/A	N/A	N/A	N/A	N/A	N/A	N/A	N/A	N/A	N/A	N/A	-0.218	N/A	N/A	-1.976
SFPQ	N/A	N/A	N/A	-0.152	N/A	N/A	N/A	N/A	N/A	N/A	N/A	N/A	N/A	N/A	N/A	N/A	N/A	N/A	-1.982
PPARGC1A	N/A	N/A	N/A	2	N/A	N/A	N/A	N/A	N/A	N/A	N/A	N/A	N/A	N/A	N/A	N/A	N/A	N/A	-0.106
F2	N/A	1.97	N/A	N/A	N/A	N/A	N/A	N/A	N/A	N/A	-0.063	-0.063	N/A	N/A	N/A	N/A	N/A	N/A	N/A
FBXW7	N/A	N/A	0.091	N/A	N/A	N/A	N/A	N/A	N/A	N/A	N/A	N/A	N/A	N/A	N/A	N/A	N/A	N/A	1.91
RNY3	N/A	N/A	N/A	N/A	N/A	N/A	N/A	N/A	N/A	N/A	2	N/A	N/A	N/A	N/A	N/A	N/A	N/A	N/A
USP35	N/A	N/A	2	N/A	N/A	N/A	N/A	N/A	N/A	N/A	N/A	N/A	N/A	N/A	N/A	N/A	N/A	N/A	N/A
PROX1	N/A	N/A	N/A	N/A	N/A	N/A	N/A	N/A	N/A	N/A	N/A	N/A	N/A	N/A	N/A	N/A	N/A	N/A	2
SH3KBP1	N/A	N/A	N/A	N/A	N/A	N/A	N/A	N/A	N/A	N/A	N/A	-2	N/A	N/A	N/A	N/A	N/A	N/A	N/A
UHRF2	N/A	N/A	N/A	N/A	N/A	N/A	N/A	N/A	N/A	N/A	N/A	N/A	N/A	N/A	N/A	N/A	N/A	-2	N/A
YAP/TAZ	N/A	N/A	N/A	N/A	N/A	N/A	N/A	N/A	N/A	N/A	N/A	N/A	N/A	N/A	-2	N/A	N/A	N/A	N/A
MAP3K14	N/A	N/A	N/A	N/A	N/A	N/A	N/A	N/A	N/A	2	N/A	N/A	N/A	N/A	N/A	N/A	N/A	N/A	N/A
BPIFB1	-2	N/A	N/A	N/A	N/A	N/A	N/A	N/A	N/A	N/A	N/A	N/A	N/A	N/A	N/A	N/A	N/A	N/A	N/A
SOX10	N/A	N/A	N/A	N/A	N/A	1.982	N/A	N/A	N/A	N/A	N/A	N/A	N/A	N/A	N/A	N/A	N/A	N/A	N/A
MIR31HG	N/A	N/A	N/A	N/A	N/A	N/A	N/A	N/A	N/A	N/A	N/A	N/A	N/A	N/A	N/A	N/A	N/A	N/A	1.982
DDX21	N/A	N/A	N/A	N/A	N/A	N/A	N/A	N/A	N/A	N/A	N/A	N/A	N/A	N/A	N/A	N/A	N/A	N/A	-1.982
HSPD1	N/A	N/A	N/A	N/A	N/A	N/A	N/A	N/A	N/A	N/A	N/A	N/A	-1.98	N/A	N/A	N/A	N/A	N/A	N/A
HNF4A	N/A	1.98	N/A	N/A	N/A	N/A	N/A	N/A	N/A	N/A	N/A	N/A	N/A	N/A	N/A	N/A	N/A	N/A	N/A
LAMTOR5	N/A	N/A	N/A	N/A	N/A	N/A	N/A	N/A	N/A	N/A	N/A	1.969	N/A	N/A	N/A	N/A	N/A	N/A	N/A
SMAD1	N/A	N/A	N/A	N/A	N/A	N/A	N/A	N/A	N/A	N/A	N/A	N/A	N/A	N/A	N/A	N/A	N/A	N/A	1.969
ATR	N/A	N/A	N/A	N/A	N/A	N/A	N/A	N/A	N/A	N/A	N/A	N/A	N/A	N/A	1.96	N/A	N/A	N/A	N/A
HAS2	N/A	N/A	N/A	N/A	N/A	N/A	N/A	N/A	N/A	N/A	N/A	N/A	N/A	N/A	N/A	N/A	N/A	N/A	1.96
SQSTM1	N/A	N/A	N/A	N/A	N/A	N/A	N/A	N/A	N/A	N/A	N/A	N/A	N/A	N/A	N/A	N/A	N/A	N/A	1.954
FGF7	N/A	N/A	N/A	N/A	N/A	N/A	N/A	N/A	N/A	N/A	N/A	N/A	N/A	N/A	N/A	N/A	N/A	N/A	-1.948
FBXO44	N/A	N/A	N/A	N/A	N/A	N/A	N/A	N/A	N/A	N/A	-1.89	N/A	N/A	N/A	N/A	N/A	N/A	N/A	N/A
ILF3	N/A	1.539	0.308	N/A	N/A	N/A	N/A	N/A	N/A	N/A	N/A	N/A	N/A	N/A	N/A	N/A	N/A	N/A	N/A
EIF4E	0.208	N/A	N/A	N/A	N/A	N/A	N/A	N/A	N/A	N/A	N/A	N/A	N/A	N/A	N/A	N/A	N/A	N/A	-1.633
LONP1	N/A	N/A	N/A	N/A	N/A	N/A	N/A	N/A	N/A	N/A	N/A	N/A	N/A	N/A	N/A	N/A	N/A	N/A	1.756
ACTN4	N/A	N/A	N/A	N/A	N/A	0.066	1.654	N/A	N/A	N/A	N/A	N/A	N/A	N/A	N/A	N/A	N/A	N/A	N/A
LEP	N/A	1.71	N/A	N/A	N/A	N/A	N/A	N/A	N/A	N/A	N/A	N/A	N/A	N/A	N/A	N/A	N/A	N/A	N/A
A2M	N/A	N/A	N/A	N/A	N/A	N/A	N/A	N/A	N/A	N/A	N/A	N/A	N/A	N/A	N/A	N/A	N/A	N/A	-1.709
SGPL1	N/A	N/A	N/A	N/A	N/A	N/A	N/A	N/A	N/A	0	1.673	N/A	0	N/A	N/A	N/A	N/A	N/A	N/A
FOXD2-AS1	N/A	N/A	N/A	N/A	N/A	N/A	N/A	N/A	N/A	N/A	N/A	N/A	N/A	N/A	N/A	N/A	N/A	N/A	-1.648
CD40	N/A	N/A	N/A	N/A	N/A	N/A	N/A	N/A	N/A	N/A	N/A	N/A	N/A	N/A	1.572	N/A	N/A	N/A	N/A
TRAP1	N/A	N/A	N/A	N/A	N/A	N/A	N/A	N/A	N/A	N/A	N/A	N/A	N/A	N/A	N/A	N/A	N/A	N/A	1.554
